# Supplementary material for: Bis(butan-1-aminium) naphthalene-1,5-disulfonate
Source: Acta Crystallogr Sect E Struct Rep Online. 2012 May 2;68(Pt 6):o1595. doi: 10.1107/S1600536812018880 (PMC3379205; doi:10.1107/S1600536812018880)
Supplement: Supplementary file 2 [file e-68-o1595-Isup2.hkl]

# 
# h,k,l, Fc-squared, Fo-squared, sigma(Fo-squared) and status flag 
# 
data_I
_shelx_title ' 1 in P2(1)/n                New: P21/c' 
_shelx_refln_list_code          4 
_shelx_F_calc_maximum      208.52 
_exptl_crystal_F_000       464.00 
_reflns_d_resolution_high  0.7700 
 
loop_ 
 _symmetry_equiv_pos_as_xyz 
 'x, y, z' 
 '-x, y+1/2, -z+1/2' 
 '-x, -y, -z' 
 'x, -y-1/2, z-1/2' 
 
_cell_length_a     8.1532 
_cell_length_b     9.2582 
_cell_length_c    14.1080 
_cell_angle_alpha  90.000 
_cell_angle_beta  108.020 
_cell_angle_gamma  90.000 
 
_shelx_F_squared_multiplier     1.000 
 
loop_ 
 _refln_index_h 
 _refln_index_k 
 _refln_index_l 
 _refln_F_squared_calc 
 _refln_F_squared_meas 
 _refln_F_squared_sigma 
 _refln_observed_status 
   2   0   0     3039.84     2816.98     59.02 o 
   3   0   0     4214.28     4190.85     54.85 o 
   4   0   0       20.97       29.76      2.75 o 
   5   0   0      217.47      184.96      6.20 o 
   6   0   0      974.00      877.80     34.90 o 
   7   0   0        5.45        6.08      5.72 o 
   8   0   0      281.93      294.13     13.73 o 
   9   0   0       13.26       21.44      4.69 o 
  10   0   0      441.35      427.42     33.68 o 
   1   1   0     6846.42     6210.52     59.97 o 
   2   1   0     7340.53     6828.02     69.05 o 
   3   1   0     3702.13     3969.55     52.52 o 
   4   1   0     1124.83     1133.04     11.66 o 
   5   1   0      325.63      325.81      4.39 o 
   6   1   0      723.55      697.33     12.12 o 
   7   1   0       17.21       15.87      2.29 o 
   8   1   0       58.31       51.73      3.78 o 
   9   1   0      433.84      455.38     15.23 o 
  10   1   0       11.60        9.99      4.05 o 
   0   2   0      183.01      214.79      3.09 o 
   1   2   0     2640.71     2676.57     16.23 o 
   2   2   0       61.43       93.20      1.18 o 
   3   2   0     1769.80     1689.38     24.83 o 
   4   2   0      963.22      944.62     18.92 o 
   5   2   0       48.65       49.83      2.24 o 
   6   2   0      868.36      815.65     24.45 o 
   7   2   0      118.13      102.39      3.67 o 
   8   2   0      245.44      254.21      9.10 o 
   9   2   0        0.82        0.32      2.08 o 
   1   3   0     1202.63     1098.08     12.68 o 
   2   3   0     4011.92     4042.33     37.52 o 
   3   3   0     1139.47     1214.02     13.16 o 
   4   3   0        0.14        2.08      0.55 o 
   5   3   0      489.66      490.79      6.49 o 
   6   3   0       49.04       37.80      4.27 o 
   7   3   0        4.90        7.28      1.44 o 
   8   3   0       18.35       23.07      4.68 o 
   9   3   0       35.60       30.91      3.74 o 
   0   4   0     7555.23     7319.80    105.24 o 
   1   4   0       90.59       78.04      1.74 o 
   2   4   0      420.11      401.01      5.66 o 
   3   4   0     1072.20     1081.03     12.34 o 
   4   4   0       43.09       51.01      1.35 o 
   5   4   0       95.57       92.13      2.04 o 
   6   4   0       29.16       40.50      2.31 o 
   7   4   0        8.77        8.25      1.63 o 
   8   4   0      181.12      179.41      8.58 o 
   9   4   0        1.22       -0.59      3.08 o 
   1   5   0      871.78      874.67     10.90 o 
   2   5   0     1111.11     1085.26     31.58 o 
   3   5   0      705.34      730.36     11.62 o 
   4   5   0     1027.98      990.65     14.11 o 
   5   5   0      147.69      141.15      2.88 o 
   6   5   0      251.88      218.93      7.09 o 
   7   5   0       50.71       70.30      4.29 o 
   8   5   0       19.88       19.79      2.80 o 
   9   5   0      295.60      303.77     15.27 o 
   0   6   0     3333.89     3319.78     58.50 o 
   1   6   0      392.87      408.49      6.15 o 
   2   6   0      430.78      438.95      7.96 o 
   3   6   0     1090.80     1103.80     18.84 o 
   4   6   0       35.95       30.71      2.34 o 
   5   6   0       25.14       30.48      1.85 o 
   6   6   0       66.02       57.27      3.77 o 
   7   6   0       69.00       54.74      4.17 o 
   8   6   0      155.58      162.66      7.72 o 
   1   7   0      473.50      492.13      7.25 o 
   2   7   0     1293.49     1349.25     24.26 o 
   3   7   0      996.10     1051.75     24.52 o 
   4   7   0       13.82       12.84      1.92 o 
   5   7   0       61.34       60.36      2.84 o 
   6   7   0       53.16       54.14      4.10 o 
   7   7   0      148.57      148.70      7.09 o 
   8   7   0       14.03       24.02      5.03 o 
   0   8   0       75.85       56.96      2.45 o 
   1   8   0       77.14       70.58      2.69 o 
   2   8   0       19.11       24.33      2.24 o 
   3   8   0      327.42      328.84      8.21 o 
   4   8   0        0.00        4.24      2.25 o 
   5   8   0       64.45       63.60      4.49 o 
   6   8   0      429.27      449.84     14.89 o 
   7   8   0        8.45       10.97      3.30 o 
   1   9   0        5.58        4.96      1.49 o 
   2   9   0        4.51        9.45      3.02 o 
   3   9   0        3.62        4.91      1.76 o 
   4   9   0       84.30       92.96      4.56 o 
   5   9   0       78.47       77.73      5.29 o 
   6   9   0        6.57        9.38      3.09 o 
   0  10   0      123.75      151.59     19.75 o 
   1  10   0       16.09       16.71      2.81 o 
   2  10   0        8.64       17.34      2.98 o 
   3  10   0       98.64      101.95      4.77 o 
   4  10   0        0.25        2.28      2.15 o 
   5  10   0       80.42       81.17      6.23 o 
   1  11   0      105.94      116.06      6.63 o 
   2  11   0       51.17       60.41      4.94 o 
   3  11   0       76.04       76.91      6.57 o 
   4  11   0       26.71       41.71      6.95 o 
   0  12   0        2.73       13.00      4.75 o 
 -10   1   1        1.75        0.67      2.30 o 
  -9   1   1       28.47       35.48      4.17 o 
  -8   1   1       23.76       27.30      3.05 o 
  -7   1   1      918.56      904.85     16.91 o 
  -6   1   1      336.52      338.29      6.90 o 
  -5   1   1       64.32       69.48      1.78 o 
  -4   1   1      554.97      585.31     11.11 o 
  -3   1   1        0.94        1.57      0.76 o 
  -2   1   1       81.97       52.53      1.08 o 
  -1   1   1     2121.61     1917.10      8.93 o 
   1   1   1      313.95      327.83      7.69 o 
   2   1   1      591.36      580.78      9.88 o 
   3   1   1     1989.82     2072.39     22.87 o 
   4   1   1       30.54       39.43      0.79 o 
   5   1   1      122.78      123.37      2.72 o 
   6   1   1        1.57        2.88      1.79 o 
   7   1   1       52.61       52.89      3.31 o 
   8   1   1        0.48       -2.04      2.04 o 
   9   1   1      120.50      126.49      6.79 o 
 -10   2   1       28.81       37.81      5.33 o 
  -9   2   1        0.10        1.31      2.19 o 
  -8   2   1        6.96       12.21      2.48 o 
  -7   2   1       76.48       74.53      3.80 o 
  -6   2   1      201.26      205.45      3.56 o 
  -5   2   1      285.95      287.46      4.16 o 
  -4   2   1      466.95      538.72      6.33 o 
  -3   2   1     3791.92     4091.51     41.19 o 
  -2   2   1        1.35        3.27      0.96 o 
  -1   2   1      139.47      146.01      1.72 o 
   0   2   1      250.49      220.62      3.30 o 
   1   2   1     2637.38     2580.84     26.25 o 
   2   2   1     1059.66     1050.21     10.90 o 
   3   2   1      658.37      671.38     18.17 o 
   4   2   1      296.33      263.25      6.21 o 
   5   2   1       17.55       24.90      2.32 o 
   6   2   1       16.57       24.84      1.66 o 
   7   2   1       32.18       35.59      2.90 o 
   8   2   1        0.06        0.21      1.80 o 
   9   2   1       33.28       42.17      4.21 o 
  -9   3   1        0.13        0.77      2.30 o 
  -8   3   1       53.84       56.38      3.58 o 
  -7   3   1        0.79       -0.24      1.32 o 
  -6   3   1        0.99        1.73      1.21 o 
  -5   3   1      351.56      352.95      5.36 o 
  -4   3   1      715.68      743.96      9.81 o 
  -3   3   1       91.08      101.98      1.94 o 
  -2   3   1        0.17        0.32      0.29 o 
  -1   3   1      221.57      219.13      3.58 o 
   0   3   1      100.66      132.26      2.74 o 
   1   3   1      305.85      312.35      7.27 o 
   2   3   1        6.48        5.03      0.54 o 
   3   3   1      502.79      574.12      7.23 o 
   4   3   1        0.67        2.45      0.57 o 
   5   3   1      109.21      122.60      3.22 o 
   6   3   1      287.94      313.66      8.60 o 
   7   3   1        0.03        0.60      1.54 o 
   8   3   1       77.52       74.90      4.42 o 
   9   3   1        0.45        0.19      1.98 o 
  -9   4   1      147.37      160.42      9.86 o 
  -8   4   1       17.63       23.18      2.20 o 
  -7   4   1      358.17      348.68      9.36 o 
  -6   4   1       41.22       45.50      2.39 o 
  -5   4   1      104.12      116.16      3.79 o 
  -4   4   1      330.93      335.34      4.68 o 
  -3   4   1       51.43       40.64      1.81 o 
  -2   4   1      153.82      159.79      1.56 o 
  -1   4   1      501.48      621.19      5.70 o 
   0   4   1        0.20        5.86      0.50 o 
   1   4   1      751.33      851.43     16.26 o 
   2   4   1      199.35      224.59      4.08 o 
   3   4   1      819.46      818.43      9.88 o 
   4   4   1        0.07        0.42      0.60 o 
   5   4   1       94.60       89.38      2.88 o 
   6   4   1       18.04       23.92      2.06 o 
   7   4   1      224.55      201.61      5.79 o 
   8   4   1       35.88       39.19      3.56 o 
   9   4   1        1.67       -0.66      2.69 o 
  -9   5   1        0.11        5.50      3.32 o 
  -8   5   1       64.83       63.26      4.23 o 
  -7   5   1       43.33       35.36      3.26 o 
  -6   5   1      272.27      241.12      8.98 o 
  -5   5   1      161.95      179.89      3.53 o 
  -4   5   1      308.09      296.82      8.55 o 
  -3   5   1       99.12       98.58      2.59 o 
  -2   5   1       48.45       50.27      1.78 o 
  -1   5   1       50.65       34.77      1.73 o 
   0   5   1     1033.86     1218.35     13.76 o 
   1   5   1       45.40       42.30      1.67 o 
   2   5   1       28.40       27.47      0.99 o 
   3   5   1      123.74      121.39      2.32 o 
   4   5   1      370.99      343.09      5.52 o 
   5   5   1       79.30       81.35      2.71 o 
   6   5   1      272.37      279.13      6.84 o 
   7   5   1        0.54        6.04      2.77 o 
   8   5   1        5.19        8.53      3.26 o 
  -8   6   1        0.06        3.31      2.64 o 
  -7   6   1      149.31      136.06      6.31 o 
  -6   6   1      172.53      186.66      6.86 o 
  -5   6   1        9.81        8.09      1.64 o 
  -4   6   1       92.66       84.58      2.89 o 
  -3   6   1     2066.03     2024.08     53.69 o 
  -2   6   1       51.72       54.58      2.07 o 
  -1   6   1       41.79       30.76      1.93 o 
   0   6   1        0.23       -0.08      0.72 o 
   1   6   1      176.44      171.03      3.21 o 
   2   6   1      133.85      132.78      2.79 o 
   3   6   1      720.16      689.34      9.69 o 
   4   6   1      131.78      123.15      4.31 o 
   5   6   1      109.26      114.70      5.14 o 
   6   6   1        1.35        7.31      3.13 o 
   7   6   1      198.72      182.23      7.92 o 
   8   6   1       37.92       41.67      6.84 o 
  -8   7   1       75.18       75.82      5.63 o 
  -7   7   1      462.27      455.57     14.99 o 
  -6   7   1       15.94       21.37      3.08 o 
  -5   7   1      812.11      800.03     16.88 o 
  -4   7   1      559.20      531.63     14.97 o 
  -3   7   1      114.13      117.99      4.25 o 
  -2   7   1       19.10       17.60      1.74 o 
  -1   7   1        7.06        9.04      2.07 o 
   0   7   1       73.54       67.16      2.66 o 
   1   7   1       13.96       16.88      1.08 o 
   2   7   1       60.09       59.84      2.44 o 
   3   7   1     1056.54     1079.84     20.61 o 
   4   7   1       38.87       37.00      2.29 o 
   5   7   1      646.59      620.27     17.37 o 
   6   7   1      162.93      160.93      7.11 o 
   7   7   1       37.64       46.14      4.05 o 
  -7   8   1       96.52       81.41      5.64 o 
  -6   8   1      461.98      451.40     15.27 o 
  -5   8   1       41.40       40.37      2.73 o 
  -4   8   1      200.04      209.48      6.64 o 
  -3   8   1      336.98      329.84      8.26 o 
  -2   8   1       67.73       66.12      3.01 o 
  -1   8   1      306.23      283.96      6.75 o 
   0   8   1        0.52        1.02      1.40 o 
   1   8   1      698.99      666.25     13.09 o 
   2   8   1       22.69       28.54      2.01 o 
   3   8   1      281.65      276.28      7.05 o 
   4   8   1      234.06      235.27      9.20 o 
   5   8   1       43.69       40.95      3.69 o 
   6   8   1      113.31      113.90      7.71 o 
   7   8   1       18.70       18.83      3.67 o 
  -6   9   1        3.77        2.96      2.84 o 
  -5   9   1      396.79      391.75     13.49 o 
  -4   9   1      117.43      108.07      4.81 o 
  -3   9   1      114.67      116.20      4.45 o 
  -2   9   1       48.93       50.61      2.94 o 
  -1   9   1      152.99      139.51      4.42 o 
   0   9   1      144.91      129.63      5.43 o 
   1   9   1        4.04        4.44      2.05 o 
   2   9   1       28.15       31.50      3.05 o 
   3   9   1      190.15      197.51      6.41 o 
   4   9   1       13.80       17.88      3.15 o 
   5   9   1      192.45      216.36      9.96 o 
   6   9   1      124.68      121.20      7.45 o 
  -5  10   1       65.97       83.72      7.71 o 
  -4  10   1       33.49       36.80      3.23 o 
  -3  10   1      134.01      133.60      5.22 o 
  -2  10   1        1.51        1.62      2.05 o 
  -1  10   1       21.02       25.00      3.11 o 
   0  10   1       26.78       22.45      3.17 o 
   1  10   1        4.74        7.83      2.61 o 
   2  10   1       22.24       44.31     10.48 o 
   3  10   1       20.80       24.67      3.57 o 
   4  10   1       27.04       24.63      4.03 o 
   5  10   1      206.13      212.43     12.45 o 
  -4  11   1       20.49       20.39      5.65 o 
  -3  11   1       79.78       81.68      5.78 o 
  -2  11   1       25.49       22.10      3.40 o 
  -1  11   1       27.14       28.24      3.59 o 
   0  11   1       99.56       96.51      5.72 o 
   1  11   1       13.51       17.31      3.40 o 
   2  11   1        0.51        0.56      2.42 o 
   3  11   1       91.90       90.35      7.08 o 
   0  12   1        3.03        6.22      3.35 o 
 -10   0   2      419.38      431.58     23.60 o 
  -9   0   2       26.36       27.00      4.85 o 
  -8   0   2      195.30      194.00      9.03 o 
  -7   0   2      181.90      166.28      5.35 o 
  -6   0   2       38.81       45.21      4.99 o 
  -5   0   2      772.32      760.40     13.53 o 
  -4   0   2      366.27      323.45      5.60 o 
  -3   0   2      727.70      758.27     22.10 o 
  -2   0   2     3707.06     3545.11     46.91 o 
  -1   0   2     1044.24     1002.54     19.90 o 
   0   0   2     7543.96     6952.73     68.20 o 
   1   0   2     1295.18     1405.94     25.24 o 
   2   0   2      523.65      511.19      7.65 o 
   3   0   2     2450.06     2332.03     56.71 o 
   4   0   2      477.18      460.94      6.69 o 
   5   0   2      198.58      191.91      7.37 o 
   6   0   2      516.22      496.32     18.13 o 
   7   0   2      117.90      114.81      6.59 o 
   8   0   2      156.31      147.30      9.00 o 
   9   0   2      232.91      231.03     14.29 o 
 -10   1   2       35.27       40.11      4.50 o 
  -9   1   2      167.06      178.26      7.70 o 
  -8   1   2       91.78       90.48      3.49 o 
  -7   1   2      122.46      111.55      3.74 o 
  -6   1   2     1269.65     1237.41     19.44 o 
  -5   1   2       15.39       16.38      0.90 o 
  -4   1   2     1305.94     1289.21     15.80 o 
  -3   1   2     1759.47     1655.91     15.60 o 
  -2   1   2     1073.65     1152.66     14.48 o 
  -1   1   2     3806.72     3634.60     30.70 o 
   0   1   2     1687.59     1698.37     14.61 o 
   1   1   2      481.07      471.14      8.58 o 
   2   1   2     4430.55     4334.47     47.16 o 
   3   1   2      240.77      269.99      3.90 o 
   4   1   2      890.53      893.77     12.61 o 
   5   1   2     1309.29     1327.07     20.30 o 
   6   1   2      499.96      466.10     12.31 o 
   7   1   2      106.84      106.76      4.64 o 
   8   1   2       78.24       91.16      4.99 o 
   9   1   2      102.52      124.15      6.85 o 
 -10   2   2      265.76      245.93     12.47 o 
  -9   2   2       87.02       83.68      5.22 o 
  -8   2   2       77.09       85.79      4.36 o 
  -7   2   2       55.61       54.89      1.89 o 
  -6   2   2        0.06        0.56      1.26 o 
  -5   2   2       41.39       40.05      1.32 o 
  -4   2   2        7.33       11.29      1.65 o 
  -3   2   2     1693.60     1690.62     17.03 o 
  -2   2   2     2330.91     2167.76     27.54 o 
  -1   2   2     3679.97     3404.10     17.94 o 
   0   2   2    17550.91    13535.62    111.14 o 
   1   2   2     1747.92     1685.68     25.51 o 
   2   2   2      166.42      181.52      1.91 o 
   3   2   2      613.85      603.58     10.09 o 
   4   2   2       95.11       94.16      3.17 o 
   5   2   2       34.85       29.87      2.51 o 
   6   2   2      237.20      238.40      5.52 o 
   7   2   2        6.57        6.81      1.89 o 
   8   2   2      239.67      242.94      9.14 o 
   9   2   2      164.78      174.82      8.17 o 
 -10   3   2       11.22       13.63      5.42 o 
  -9   3   2      249.42      263.59      9.94 o 
  -8   3   2       19.94       25.66      2.31 o 
  -7   3   2        3.50        3.02      1.36 o 
  -6   3   2       57.89       47.93      1.64 o 
  -5   3   2      279.57      294.05      4.51 o 
  -4   3   2     1120.29     1061.45     12.83 o 
  -3   3   2      478.63      537.21      6.59 o 
  -2   3   2     1620.80     1653.45     30.05 o 
  -1   3   2     2504.06     2302.56     11.98 o 
   0   3   2     1291.51     1215.51     12.27 o 
   1   3   2       23.30       28.88      1.27 o 
   2   3   2      195.45      173.08      2.97 o 
   3   3   2     1444.67     1371.36     15.31 o 
   4   3   2        2.71        7.76      1.05 o 
   5   3   2      192.99      181.96      4.37 o 
   6   3   2       31.03       23.45      2.13 o 
   7   3   2       69.57       76.85      4.60 o 
   8   3   2      188.20      182.42      7.52 o 
   9   3   2       15.11       18.69      3.22 o 
  -9   4   2       54.61       55.27      5.50 o 
  -8   4   2      220.82      217.32      6.32 o 
  -7   4   2       87.01       89.02      4.38 o 
  -6   4   2       52.37       59.51      1.79 o 
  -5   4   2      187.10      190.84      3.43 o 
  -4   4   2       33.68       40.48      2.35 o 
  -3   4   2     1338.64     1298.48     29.43 o 
  -2   4   2      280.91      240.86      5.81 o 
  -1   4   2      149.52      151.54      3.29 o 
   0   4   2     2035.06     2078.06     24.06 o 
   1   4   2      495.53      439.73      5.60 o 
   2   4   2      406.71      439.23      5.42 o 
   3   4   2      302.40      290.31      4.02 o 
   4   4   2      277.77      273.09      5.49 o 
   5   4   2        8.88        7.62      1.24 o 
   6   4   2      247.37      251.39      6.37 o 
   7   4   2       65.62       58.64      4.95 o 
   8   4   2      199.91      183.20     11.71 o 
   9   4   2      101.97      112.74     10.48 o 
  -9   5   2       65.14       73.81      6.96 o 
  -8   5   2       81.79       85.75      4.86 o 
  -7   5   2        0.63        0.97      1.84 o 
  -6   5   2      604.87      561.98     11.18 o 
  -5   5   2       26.65       26.66      1.81 o 
  -4   5   2      145.96      134.25      3.35 o 
  -3   5   2     1943.21     1970.68     30.49 o 
  -2   5   2      229.90      239.63      4.35 o 
  -1   5   2      844.86      817.00      8.26 o 
   0   5   2      296.16      296.65      4.41 o 
   1   5   2      223.76      206.66      4.35 o 
   2   5   2     2646.39     2685.91     33.16 o 
   3   5   2       31.74       34.76      1.42 o 
   4   5   2      499.36      480.57      7.13 o 
   5   5   2      524.44      504.36     10.13 o 
   6   5   2       97.21       84.37      3.30 o 
   7   5   2      141.24      145.54      6.92 o 
   8   5   2       18.30       25.70      4.07 o 
  -9   6   2       15.98       21.75      4.55 o 
  -8   6   2       67.44       67.53      5.05 o 
  -7   6   2      169.06      167.78      6.96 o 
  -6   6   2       44.37       44.91      2.49 o 
  -5   6   2       82.56       81.88      3.01 o 
  -4   6   2     1204.30     1163.48     24.03 o 
  -3   6   2       38.68       43.05      2.15 o 
  -2   6   2     1750.66     1769.94     28.41 o 
  -1   6   2       19.47       30.09      1.50 o 
   0   6   2      814.41      941.83     12.20 o 
   1   6   2     1038.78      981.39     33.78 o 
   2   6   2      504.99      522.53      7.60 o 
   3   6   2     1649.17     1637.90     23.03 o 
   4   6   2        0.23       -0.73      0.73 o 
   5   6   2       13.13       12.00      1.42 o 
   6   6   2      338.43      328.76     15.83 o 
   7   6   2       11.11       18.48      2.87 o 
   8   6   2       68.34       64.21      6.89 o 
  -8   7   2       52.63       55.75      4.70 o 
  -7   7   2      146.70      159.92      6.95 o 
  -6   7   2      199.83      190.75      6.94 o 
  -5   7   2       11.07       18.33      2.00 o 
  -4   7   2      148.13      156.65      4.87 o 
  -3   7   2      378.65      374.85      8.23 o 
  -2   7   2      178.66      176.35      4.58 o 
  -1   7   2      189.58      194.82      5.76 o 
   0   7   2       57.42       60.17      1.80 o 
   1   7   2       20.40       24.66      1.33 o 
   2   7   2      704.36      703.63     10.88 o 
   3   7   2        2.92        3.83      1.34 o 
   4   7   2       65.94       60.90      3.06 o 
   5   7   2      290.63      290.34      9.62 o 
   6   7   2       13.48       18.27      2.98 o 
   7   7   2      153.29      154.80      7.35 o 
  -7   8   2       72.66       68.10      4.97 o 
  -6   8   2       47.11       49.32      4.41 o 
  -5   8   2      146.14      150.62      5.21 o 
  -4   8   2        0.30        2.24      1.63 o 
  -3   8   2      418.61      415.56      9.87 o 
  -2   8   2        0.64        0.58      1.43 o 
  -1   8   2        1.57        4.83      1.83 o 
   0   8   2       89.74      100.91      3.21 o 
   1   8   2       42.33       40.87      1.97 o 
   2   8   2      205.39      211.78      6.06 o 
   3   8   2      177.11      174.26      5.18 o 
   4   8   2      132.43      136.48      6.13 o 
   5   8   2        1.21       -1.10      2.14 o 
   6   8   2      136.94      136.27      7.11 o 
   7   8   2        5.13        4.91      2.79 o 
  -6   9   2        0.39        2.45      2.37 o 
  -5   9   2        0.11        0.96      1.90 o 
  -4   9   2        0.02       -0.38      1.51 o 
  -3   9   2      119.08      127.94      4.79 o 
  -2   9   2        2.08        3.22      1.61 o 
  -1   9   2      237.16      244.57      6.73 o 
   0   9   2       68.63       81.74      4.30 o 
   1   9   2       78.43       71.96      3.69 o 
   2   9   2      135.35      149.63      6.16 o 
   3   9   2        6.13        6.40      1.82 o 
   4   9   2        1.84        4.40      3.18 o 
   5   9   2        2.85        1.23      2.31 o 
   6   9   2       11.90       13.76      3.38 o 
  -5  10   2       22.68       21.80      3.63 o 
  -4  10   2       44.27       47.66      3.50 o 
  -3  10   2       20.19       21.01      2.76 o 
  -2  10   2       60.25       80.16      4.79 o 
  -1  10   2       32.28       38.35      3.75 o 
   0  10   2        2.66        2.49      2.27 o 
   1  10   2       72.70       88.72      4.69 o 
   2  10   2        1.87        7.85      3.11 o 
   3  10   2       96.27       99.10      5.27 o 
   4  10   2        5.93       11.23      3.66 o 
   5  10   2        0.18        2.29      3.08 o 
  -4  11   2        3.23        2.58      5.30 o 
  -3  11   2       99.42      107.34      6.37 o 
  -2  11   2        8.01        7.66      2.95 o 
  -1  11   2        0.24       -2.43      2.43 o 
   0  11   2        0.46        2.14      2.54 o 
   1  11   2        1.71        1.59      2.38 o 
   2  11   2       91.11      104.82      6.51 o 
   3  11   2       10.01       13.52      4.46 o 
 -10   1   3       69.73       74.34      6.33 o 
  -9   1   3       51.93       56.17      4.30 o 
  -8   1   3       36.83       44.29      5.82 o 
  -7   1   3       28.61       31.50      1.63 o 
  -6   1   3        2.70        7.24      1.62 o 
  -5   1   3       62.93       60.65      1.60 o 
  -4   1   3      786.43      870.95      9.94 o 
  -3   1   3      151.23      158.83      2.17 o 
  -2   1   3      915.33      965.87      7.81 o 
  -1   1   3       41.89       59.26      1.32 o 
   0   1   3     3918.99     3714.93     27.89 o 
   1   1   3       57.47       93.92      1.21 o 
   2   1   3       48.55       58.97      1.40 o 
   3   1   3      223.56      251.56      3.96 o 
   4   1   3        0.04        2.76      0.77 o 
   5   1   3       28.41       31.69      2.34 o 
   6   1   3     1038.97     1041.04     24.78 o 
   7   1   3       62.80       65.50      3.69 o 
   8   1   3       63.92       67.30      4.65 o 
   9   1   3        5.71        8.94      3.26 o 
 -10   2   3       14.75       28.07     10.34 o 
  -9   2   3        1.89       12.22      5.15 o 
  -8   2   3        6.77        8.29      1.81 o 
  -7   2   3       21.31       30.12      2.94 o 
  -6   2   3        1.74        2.55      1.12 o 
  -5   2   3       62.18       53.44      2.17 o 
  -4   2   3       29.33       40.34      1.73 o 
  -3   2   3     2980.73     3024.08     33.24 o 
  -2   2   3      481.03      465.94      4.51 o 
  -1   2   3      671.55      682.77      5.56 o 
   0   2   3      871.33      875.85      8.16 o 
   1   2   3       16.03       21.09      0.61 o 
   2   2   3     1566.95     1785.20     19.47 o 
   3   2   3     1507.77     1654.36     27.25 o 
   4   2   3       43.54       38.62      1.66 o 
   5   2   3        5.13        8.51      1.14 o 
   6   2   3        1.87        5.55      1.30 o 
   7   2   3       55.25       56.64      3.82 o 
   8   2   3        0.42        3.62      2.30 o 
   9   2   3        3.15        4.38      2.72 o 
 -10   3   3        1.49        2.65      3.42 o 
  -9   3   3       34.68       40.74      3.65 o 
  -8   3   3       28.42       28.49      2.31 o 
  -7   3   3      134.30      144.36      3.36 o 
  -6   3   3        0.10        0.68      0.84 o 
  -5   3   3       67.55       74.43      2.15 o 
  -4   3   3      230.88      254.25      3.64 o 
  -3   3   3      106.65      124.96      1.81 o 
  -2   3   3        7.80        6.39      0.75 o 
  -1   3   3       81.00       71.36      1.16 o 
   0   3   3      480.35      494.96      4.91 o 
   1   3   3      147.47      138.00      1.92 o 
   2   3   3      148.30      155.95      2.15 o 
   3   3   3      421.87      446.42      7.73 o 
   4   3   3        3.07        6.16      1.15 o 
   5   3   3       61.12       57.28      2.86 o 
   6   3   3       35.18       23.00      1.86 o 
   7   3   3        2.16        2.83      1.89 o 
   8   3   3       19.41       27.59      3.46 o 
   9   3   3        3.87        3.62      2.90 o 
  -9   4   3       69.25       75.47      6.52 o 
  -8   4   3       75.13       65.95      4.22 o 
  -7   4   3       34.99       31.02      2.69 o 
  -6   4   3      101.37      105.70      2.55 o 
  -5   4   3       14.06       14.83      0.90 o 
  -4   4   3      169.10      168.31      2.60 o 
  -3   4   3       42.98       49.19      3.04 o 
  -2   4   3      337.10      346.08      5.25 o 
  -1   4   3       15.88       25.84      0.97 o 
   0   4   3       50.07       69.37      1.28 o 
   1   4   3       21.89       24.48      1.33 o 
   2   4   3        2.23        2.99      0.79 o 
   3   4   3      759.57      775.19      9.99 o 
   4   4   3      113.92      106.48      3.15 o 
   5   4   3       20.71       27.02      1.96 o 
   6   4   3       95.39       92.82      3.27 o 
   7   4   3       20.71       23.00      2.78 o 
   8   4   3       48.06       51.19      4.17 o 
  -9   5   3        0.05        3.54      3.82 o 
  -8   5   3        8.94        7.78      2.56 o 
  -7   5   3      187.29      189.54      6.80 o 
  -6   5   3        0.72        2.07      1.22 o 
  -5   5   3       23.97       16.99      1.45 o 
  -4   5   3      187.75      183.25      4.10 o 
  -3   5   3       54.03       60.04      2.87 o 
  -2   5   3        2.61        2.97      1.15 o 
  -1   5   3      292.01      352.54      7.93 o 
   0   5   3        7.47       24.06      1.98 o 
   1   5   3      183.26      196.74      4.21 o 
   2   5   3      274.97      272.45      5.11 o 
   3   5   3      106.79      110.81      2.52 o 
   4   5   3       25.84       31.97      1.87 o 
   5   5   3      134.17      117.65      3.92 o 
   6   5   3       41.30       34.91      2.43 o 
   7   5   3        2.57        1.74      2.40 o 
   8   5   3       42.41       62.72      6.23 o 
  -9   6   3       52.46       57.38      6.39 o 
  -8   6   3       37.64       37.35      4.26 o 
  -7   6   3       54.30       47.33      3.87 o 
  -6   6   3       84.64       93.16      4.64 o 
  -5   6   3       16.75       15.91      1.78 o 
  -4   6   3       74.57       79.31      5.50 o 
  -3   6   3     1086.16     1109.63     19.10 o 
  -2   6   3       17.45       19.53      1.58 o 
  -1   6   3      368.06      342.85      6.36 o 
   0   6   3      311.80      296.64      5.06 o 
   1   6   3       48.30       46.69      1.69 o 
   2   6   3     1067.81     1064.92     15.43 o 
   3   6   3      485.48      479.85      7.74 o 
   4   6   3       24.93       24.14      1.72 o 
   5   6   3       14.12       17.45      1.78 o 
   6   6   3        0.01        1.05      1.80 o 
   7   6   3       47.16       38.84      3.61 o 
   8   6   3        0.08       -3.77      3.77 o 
  -8   7   3        1.17       -0.57      2.35 o 
  -7   7   3      191.72      174.94      7.50 o 
  -6   7   3       50.11       47.72      4.86 o 
  -5   7   3      577.40      562.95     13.84 o 
  -4   7   3      492.98      485.08     10.99 o 
  -3   7   3      182.10      182.49      5.05 o 
  -2   7   3      221.49      222.07      5.41 o 
  -1   7   3      282.67      276.67      6.63 o 
   0   7   3       15.57       14.10      1.15 o 
   1   7   3      175.45      166.34      3.43 o 
   2   7   3      122.67      119.01      3.72 o 
   3   7   3      490.40      481.84      8.44 o 
   4   7   3       90.68       92.01      4.28 o 
   5   7   3      142.83      135.05      6.60 o 
   6   7   3      313.96      337.53     12.24 o 
   7   7   3       34.30       39.08      5.37 o 
  -7   8   3       11.79       13.34      3.17 o 
  -6   8   3      131.88      129.22      7.65 o 
  -5   8   3       55.91       53.59      4.15 o 
  -4   8   3       11.62       12.06      2.09 o 
  -3   8   3      360.51      353.01      8.84 o 
  -2   8   3      308.91      290.93      8.60 o 
  -1   8   3      382.92      361.11      8.14 o 
   0   8   3      443.81      415.37     10.43 o 
   1   8   3       78.06       65.85      2.15 o 
   2   8   3       87.71       84.43      3.33 o 
   3   8   3       66.09       69.77      3.73 o 
   4   8   3       93.52       93.46      6.06 o 
   5   8   3      174.15      167.62      6.91 o 
   6   8   3        5.64        5.35      3.39 o 
  -7   9   3      112.02      116.77      9.39 o 
  -6   9   3       24.28       24.74      3.44 o 
  -5   9   3       81.80       92.26      4.83 o 
  -4   9   3      158.17      162.29      6.52 o 
  -3   9   3       37.47       40.39      2.82 o 
  -2   9   3       74.93       77.50      3.44 o 
  -1   9   3      196.45      186.59      6.63 o 
   0   9   3      325.11      298.43      7.61 o 
   1   9   3       48.37       52.03      3.71 o 
   2   9   3       77.03       84.66      4.59 o 
   3   9   3      143.65      143.34      5.04 o 
   4   9   3      118.80      130.14      8.91 o 
   5   9   3       38.70       46.12      4.83 o 
  -5  10   3        3.74        7.22      3.30 o 
  -4  10   3        5.88        9.01      2.88 o 
  -3  10   3       85.84       86.49      4.38 o 
  -2  10   3       22.03       20.64      2.38 o 
  -1  10   3       78.09       82.17      5.46 o 
   0  10   3       50.62       57.74      4.09 o 
   1  10   3       10.87       12.39      2.66 o 
   2  10   3      120.81      129.04      6.48 o 
   3  10   3       11.97       19.97      6.67 o 
   4  10   3       17.01       22.06      4.86 o 
  -4  11   3       62.63       52.28      5.16 o 
  -3  11   3       37.49       42.88      4.89 o 
  -2  11   3        8.08       10.76      2.95 o 
  -1  11   3       86.12       81.44      5.43 o 
   0  11   3       53.00       54.56      4.79 o 
   1  11   3       47.24       54.67      5.10 o 
   2  11   3       43.31       49.79      5.37 o 
   3  11   3       51.57       49.61      7.43 o 
 -10   0   4      353.44      358.15     17.94 o 
  -9   0   4      143.89      138.87     12.68 o 
  -8   0   4      112.95      115.79      7.28 o 
  -7   0   4       22.25       21.71      3.26 o 
  -6   0   4     1695.66     1664.34     33.62 o 
  -5   0   4       33.24       31.61      2.65 o 
  -4   0   4     3127.53     3071.15     48.26 o 
  -3   0   4      984.92     1047.84     18.29 o 
  -2   0   4      984.80      821.44      9.43 o 
  -1   0   4    43479.66    29224.14    684.25 o 
   0   0   4    19653.94    17646.86    235.05 o 
   1   0   4     1388.09     1303.79     21.11 o 
   2   0   4      116.27      136.94      2.44 o 
   3   0   4     2588.88     2568.85     34.22 o 
   4   0   4      805.54      779.63     22.03 o 
   5   0   4      663.17      611.67     20.68 o 
   6   0   4      234.95      215.67      9.88 o 
   7   0   4      599.04      596.14     24.13 o 
   8   0   4        0.84        6.43      5.09 o 
   9   0   4      382.16      364.84     20.21 o 
 -10   1   4      121.60      126.03      6.88 o 
  -9   1   4      162.15      174.79      7.05 o 
  -8   1   4      215.80      214.45      5.06 o 
  -7   1   4      413.50      402.64      7.92 o 
  -6   1   4     1448.08     1481.63     21.20 o 
  -5   1   4     1140.70     1135.18     14.58 o 
  -4   1   4      682.27      705.05      9.14 o 
  -3   1   4      523.16      446.57      4.73 o 
  -2   1   4      385.61      399.89      5.84 o 
  -1   1   4       73.12       48.04      1.91 o 
   0   1   4      679.94      595.07      5.76 o 
   1   1   4       19.20       31.64      1.24 o 
   2   1   4      478.56      467.11      4.47 o 
   3   1   4     1071.81     1101.34     15.01 o 
   4   1   4      670.71      681.05     10.52 o 
   5   1   4     2479.55     2445.27     51.77 o 
   6   1   4        3.99        7.80      2.58 o 
   7   1   4       78.80       77.55      7.84 o 
   8   1   4      370.57      372.94     12.68 o 
   9   1   4        1.70       -0.54      2.43 o 
 -10   2   4      175.18      178.78     11.91 o 
  -9   2   4      167.62      160.14      7.43 o 
  -8   2   4      111.98      109.69      3.77 o 
  -7   2   4     1722.40     1716.84     27.84 o 
  -6   2   4       14.82       14.58      1.15 o 
  -5   2   4      327.43      312.52      4.78 o 
  -4   2   4      713.98      693.51      9.21 o 
  -3   2   4       42.64       49.92      1.32 o 
  -2   2   4       49.01       73.90      1.15 o 
  -1   2   4     1063.00     1150.55     13.90 o 
   0   2   4       39.13       44.84      0.77 o 
   1   2   4        2.47        1.17      0.58 o 
   2   2   4        2.79       11.42      1.24 o 
   3   2   4      795.68      821.12     17.03 o 
   4   2   4      751.46      734.30     12.24 o 
   5   2   4      333.05      329.14      6.96 o 
   6   2   4      927.99      897.97     22.51 o 
   7   2   4      417.26      414.61     13.07 o 
   8   2   4        0.21        2.48      2.35 o 
 -10   3   4       23.09       23.94      4.40 o 
  -9   3   4      159.67      151.83      5.62 o 
  -8   3   4       59.99       69.15      3.96 o 
  -7   3   4        7.31        5.30      1.07 o 
  -6   3   4      842.16      790.37     12.15 o 
  -5   3   4      200.46      189.03      3.38 o 
  -4   3   4     1000.34     1106.00     14.49 o 
  -3   3   4     1457.27     1479.99     15.55 o 
  -2   3   4        6.07        5.35      0.65 o 
  -1   3   4       51.74       64.74      1.05 o 
   0   3   4       94.37      120.55      2.07 o 
   1   3   4      144.27      151.98      2.23 o 
   2   3   4     2852.54     2906.17     42.25 o 
   3   3   4        8.67       17.81      1.26 o 
   4   3   4       34.71       36.76      2.86 o 
   5   3   4      997.86     1019.41     19.32 o 
   6   3   4      159.02      167.31      5.02 o 
   7   3   4        5.58        7.50      2.39 o 
   8   3   4      172.43      169.85     10.05 o 
  -9   4   4       89.73       91.19      5.42 o 
  -8   4   4      178.78      169.55      6.57 o 
  -7   4   4      132.18      145.31      4.68 o 
  -6   4   4      215.16      187.49      3.70 o 
  -5   4   4       69.10       74.33      2.08 o 
  -4   4   4      850.35      788.93     15.65 o 
  -3   4   4      175.80      164.79      3.29 o 
  -2   4   4       24.76       12.45      0.98 o 
  -1   4   4     1762.30     1902.60     28.17 o 
   0   4   4     1548.34     1738.61     24.57 o 
   1   4   4      231.28      214.32      5.28 o 
   2   4   4        1.36        2.57      0.63 o 
   3   4   4      886.75      849.75     11.06 o 
   4   4   4      583.46      555.97     10.61 o 
   5   4   4        0.10        1.24      1.29 o 
   6   4   4      137.43      140.80      6.64 o 
   7   4   4      366.11      363.98     11.92 o 
   8   4   4        4.92        2.00      2.33 o 
  -9   5   4      107.56      120.32      6.71 o 
  -8   5   4      241.56      249.88      9.16 o 
  -7   5   4       67.08       51.46      2.79 o 
  -6   5   4      484.14      458.75      9.50 o 
  -5   5   4      489.97      476.87      9.49 o 
  -4   5   4      809.35      772.70     48.36 o 
  -3   5   4       99.21      103.11      2.74 o 
  -2   5   4       23.60       21.25      1.40 o 
  -1   5   4      163.53      162.30      2.30 o 
   0   5   4      407.99      415.12      5.59 o 
   1   5   4        9.68       13.73      1.04 o 
   2   5   4       64.17       72.40      1.86 o 
   3   5   4      920.58      901.76     18.29 o 
   4   5   4      198.11      189.24      5.03 o 
   5   5   4      689.15      663.22     14.22 o 
   6   5   4        2.87        6.35      1.68 o 
   7   5   4      117.12      108.36      5.48 o 
   8   5   4      203.62      214.94     12.35 o 
  -9   6   4      160.96      140.31     11.33 o 
  -8   6   4        3.19        7.57      2.43 o 
  -7   6   4      215.65      186.15      5.83 o 
  -6   6   4       30.43       38.38      2.31 o 
  -5   6   4        0.17       -1.21      1.28 o 
  -4   6   4      721.77      714.04     14.28 o 
  -3   6   4        1.77        4.89      1.18 o 
  -2   6   4      809.30      833.31     14.36 o 
  -1   6   4      768.10      760.68     12.81 o 
   0   6   4      205.51      187.44      4.03 o 
   1   6   4      823.56      792.66     36.25 o 
   2   6   4      132.41      127.76      3.86 o 
   3   6   4      534.72      521.13     13.51 o 
   4   6   4       35.14       35.98      2.04 o 
   5   6   4        0.34        1.14      1.53 o 
   6   6   4      284.69      262.69      7.82 o 
   7   6   4       97.28       94.63      6.62 o 
  -8   7   4      189.56      190.31     10.00 o 
  -7   7   4        2.01        2.05      2.43 o 
  -6   7   4      106.86       97.81      4.54 o 
  -5   7   4       15.09       19.82      2.28 o 
  -4   7   4      392.84      387.41      9.55 o 
  -3   7   4     1596.01     1633.34     30.49 o 
  -2   7   4        0.43        1.28      1.19 o 
  -1   7   4      224.21      221.67      5.17 o 
   0   7   4      404.73      391.63     10.88 o 
   1   7   4      112.53      111.39      3.22 o 
   2   7   4     1705.31     1757.44     32.95 o 
   3   7   4       19.97       22.17      1.52 o 
   4   7   4        2.86        4.08      1.59 o 
   5   7   4      197.73      183.16      7.13 o 
   6   7   4       52.17       52.16      4.31 o 
   7   7   4      112.14      116.95      8.43 o 
  -7   8   4      395.67      417.40     18.06 o 
  -6   8   4        6.14       13.80      2.24 o 
  -5   8   4       38.27       42.22      2.96 o 
  -4   8   4      159.21      162.89      5.63 o 
  -3   8   4       22.96       22.38      2.72 o 
  -2   8   4       79.45       83.76      4.45 o 
  -1   8   4      105.03       90.32      5.54 o 
   0   8   4       29.74       26.36      2.70 o 
   1   8   4      124.44      121.00      3.12 o 
   2   8   4      131.74      136.82      3.70 o 
   3   8   4      131.27      123.05      5.42 o 
   4   8   4      128.90      132.49      6.30 o 
   5   8   4      109.42      118.32      6.36 o 
   6   8   4      143.65      150.07      7.97 o 
  -7   9   4       50.18       69.02      6.20 o 
  -6   9   4       59.29       50.66      4.98 o 
  -5   9   4        8.88       18.50      2.54 o 
  -4   9   4       23.01       28.77      3.22 o 
  -3   9   4        2.09        5.43      1.79 o 
  -2   9   4        0.09        1.17      1.50 o 
  -1   9   4       26.34       25.57      2.18 o 
   0   9   4        5.51       11.37      2.84 o 
   1   9   4       18.58       19.23      2.97 o 
   2   9   4       10.05        5.87      2.47 o 
   3   9   4       50.31       59.70      5.25 o 
   4   9   4       14.22       15.15      3.21 o 
   5   9   4        5.50        3.63      2.77 o 
  -5  10   4       33.38       33.63      4.59 o 
  -4  10   4       46.65       55.04      5.64 o 
  -3  10   4       26.92       25.75      2.79 o 
  -2  10   4       13.42       21.83      3.03 o 
  -1  10   4      132.89      142.13      6.45 o 
   0  10   4       69.08       72.61      4.62 o 
   1  10   4       35.69       52.77      4.20 o 
   2  10   4       65.49       61.74      4.62 o 
   3  10   4       17.45       33.09      4.81 o 
   4  10   4       35.78       43.39      5.84 o 
  -4  11   4        0.19       -0.85      2.83 o 
  -3  11   4      137.37      145.16      9.14 o 
  -2  11   4       17.86       14.91      3.47 o 
  -1  11   4       89.88       93.33      5.90 o 
   0  11   4      186.85      198.18      8.85 o 
   1  11   4       15.61       16.58      3.44 o 
   2  11   4       88.81       92.63      7.38 o 
 -10   1   5       13.87       13.10      3.12 o 
  -9   1   5       78.79       84.15      4.10 o 
  -8   1   5      280.24      275.41      6.07 o 
  -7   1   5      331.12      340.66      6.58 o 
  -6   1   5        0.33        1.75      0.94 o 
  -5   1   5      106.36      106.61      3.50 o 
  -4   1   5       45.33       56.27      1.67 o 
  -3   1   5       68.24       73.70      1.53 o 
  -2   1   5      741.74      788.15      5.32 o 
  -1   1   5      104.97      102.95      2.27 o 
   0   1   5       12.40       17.38      1.21 o 
   1   1   5     1179.44     1227.51     15.00 o 
   2   1   5      929.18     1002.48     11.55 o 
   3   1   5      103.41      118.58      3.79 o 
   4   1   5        6.15        5.42      1.12 o 
   5   1   5       62.07       59.93      4.61 o 
   6   1   5       14.41       20.00      2.50 o 
   7   1   5       47.88       42.37      3.58 o 
   8   1   5      113.54      122.30      6.90 o 
 -10   2   5        0.07        1.44      2.70 o 
  -9   2   5       12.50       16.82      2.26 o 
  -8   2   5       28.42       30.11      2.01 o 
  -7   2   5       36.27       41.37      2.03 o 
  -6   2   5       84.09       85.32      2.66 o 
  -5   2   5       34.65       43.54      1.53 o 
  -4   2   5      549.02      621.36      8.01 o 
  -3   2   5      897.82      953.72      9.72 o 
  -2   2   5       86.95       89.29      1.49 o 
  -1   2   5     1031.33     1042.88      8.49 o 
   0   2   5     2574.57     2732.11     26.71 o 
   1   2   5      420.91      451.04      5.05 o 
   2   2   5      348.64      373.37      5.55 o 
   3   2   5       28.58       30.01      3.36 o 
   4   2   5       23.80       31.16      2.00 o 
   5   2   5       53.95       59.39      3.44 o 
   6   2   5        0.46       -2.01      2.01 o 
   7   2   5       40.62       49.27      4.11 o 
   8   2   5       29.31       34.43      4.80 o 
 -10   3   5       14.22       17.18      4.32 o 
  -9   3   5       27.79       38.46      3.78 o 
  -8   3   5        0.17        4.08      1.33 o 
  -7   3   5       23.61       19.60      1.43 o 
  -6   3   5        5.02        6.69      1.03 o 
  -5   3   5       14.13       13.69      1.08 o 
  -4   3   5      220.21      243.64      3.59 o 
  -3   3   5      307.36      325.58      4.29 o 
  -2   3   5      319.30      323.50      4.17 o 
  -1   3   5      239.65      239.71      3.47 o 
   0   3   5      127.69      128.27      2.92 o 
   1   3   5        2.70        6.08      1.17 o 
   2   3   5      779.67      860.49     10.94 o 
   3   3   5       53.76       42.77      2.88 o 
   4   3   5        2.33        0.70      1.31 o 
   5   3   5       39.84       41.79      3.14 o 
   6   3   5       48.40       58.08      4.70 o 
   7   3   5       12.99       19.46      2.94 o 
   8   3   5       41.79       46.25      4.39 o 
  -9   4   5        4.37       13.63      2.67 o 
  -8   4   5       20.48       23.18      2.80 o 
  -7   4   5       70.54       64.09      4.32 o 
  -6   4   5       62.08       66.75      2.34 o 
  -5   4   5       38.17       35.71      1.38 o 
  -4   4   5      282.83      271.19      3.91 o 
  -3   4   5      441.90      428.11      4.83 o 
  -2   4   5       10.52        8.61      0.48 o 
  -1   4   5        0.70        4.46      0.65 o 
   0   4   5       18.91       13.82      0.90 o 
   1   4   5      476.40      495.26      6.55 o 
   2   4   5        2.22        2.21      0.68 o 
   3   4   5      126.08      122.31      3.45 o 
   4   4   5       91.73       92.60      3.53 o 
   5   4   5        0.15        2.68      1.30 o 
   6   4   5        8.92        9.02      1.84 o 
   7   4   5       36.30       34.40      3.71 o 
   8   4   5       15.77       12.37      3.12 o 
  -9   5   5       32.22       39.09      6.76 o 
  -8   5   5       26.56       25.35      3.09 o 
  -7   5   5       32.48       31.02      2.39 o 
  -6   5   5       85.05       66.60      2.93 o 
  -5   5   5       42.34       45.86      3.06 o 
  -4   5   5      258.57      278.41      6.02 o 
  -3   5   5       87.87       89.28      3.08 o 
  -2   5   5      572.15      576.59      9.21 o 
  -1   5   5      143.72      114.54      2.20 o 
   0   5   5      255.92      271.58      4.02 o 
   1   5   5       66.49       64.65      2.32 o 
   2   5   5      285.21      292.70      4.94 o 
   3   5   5       29.28       31.47      1.80 o 
   4   5   5       78.16       72.65      3.00 o 
   5   5   5        4.37        7.00      1.68 o 
   6   5   5       19.39       26.41      2.89 o 
   7   5   5        3.31        1.73      2.17 o 
  -9   6   5        9.77       17.54      4.87 o 
  -8   6   5       14.18       16.02      3.51 o 
  -7   6   5        3.27        7.30      1.77 o 
  -6   6   5        0.01        1.48      1.48 o 
  -5   6   5      128.19      119.23      6.69 o 
  -4   6   5      159.07      147.78      4.32 o 
  -3   6   5      790.15      793.05     14.29 o 
  -2   6   5      130.49      128.23      3.33 o 
  -1   6   5      293.69      297.38      4.42 o 
   0   6   5     1026.10     1047.60     14.71 o 
   1   6   5      399.01      376.30     10.43 o 
   2   6   5       56.26       64.71      2.15 o 
   3   6   5       21.29       15.74      1.27 o 
   4   6   5      103.66      102.37      3.74 o 
   5   6   5        5.18        1.83      1.63 o 
   6   6   5       16.20       18.82      2.80 o 
   7   6   5       35.47       36.73      5.10 o 
  -8   7   5      189.49      188.16      9.88 o 
  -7   7   5       62.43       77.43      4.35 o 
  -6   7   5      137.96      136.85      5.37 o 
  -5   7   5       27.87       33.81      2.52 o 
  -4   7   5      237.33      244.28      7.57 o 
  -3   7   5      160.21      166.12      4.68 o 
  -2   7   5      370.17      348.59      7.64 o 
  -1   7   5      679.87      642.12     12.34 o 
   0   7   5        0.03        1.35      1.60 o 
   1   7   5      235.70      212.08      4.88 o 
   2   7   5     1326.77     1252.94     64.09 o 
   3   7   5        8.89       13.92      1.58 o 
   4   7   5      222.04      221.02      8.13 o 
   5   7   5       12.50       18.54      3.02 o 
   6   7   5       74.42       68.48      5.20 o 
  -7   8   5       83.41       93.61      6.66 o 
  -6   8   5       14.59       16.59      2.62 o 
  -5   8   5       71.93       68.13      3.90 o 
  -4   8   5        2.35        3.46      1.81 o 
  -3   8   5      342.58      334.00      8.50 o 
  -2   8   5      404.84      391.19      8.98 o 
  -1   8   5      314.12      291.64      7.05 o 
   0   8   5     1316.27     1276.50     24.88 o 
   1   8   5       30.29       33.68      2.04 o 
   2   8   5      142.06      137.71      3.68 o 
   3   8   5       40.36       52.48      3.78 o 
   4   8   5        6.98        4.10      2.17 o 
   5   8   5       20.04       19.67      3.42 o 
   6   8   5       32.20       34.49      4.12 o 
  -6   9   5       48.64       53.97      4.32 o 
  -5   9   5       72.26       78.64      4.60 o 
  -4   9   5      253.72      254.36      8.76 o 
  -3   9   5        4.79        9.08      1.78 o 
  -2   9   5       77.16       91.55      6.67 o 
  -1   9   5      529.77      502.27     12.00 o 
   0   9   5        0.37        6.20      3.68 o 
   1   9   5       84.11       88.55      4.42 o 
   2   9   5      195.68      197.61      7.72 o 
   3   9   5        8.41        8.02      2.43 o 
   4   9   5       24.19       27.80      3.85 o 
   5   9   5        3.06        0.17      2.45 o 
  -5  10   5        0.96        2.18      2.26 o 
  -4  10   5        8.78       14.17      2.99 o 
  -3  10   5      157.90      160.99      6.90 o 
  -2  10   5       57.49       61.05      3.73 o 
  -1  10   5        0.05        3.93      2.67 o 
   0  10   5       60.19       52.36      4.17 o 
   1  10   5      117.71      109.83      6.72 o 
   2  10   5        0.79        1.46      2.12 o 
   3  10   5       21.72       30.81      4.71 o 
  -3  11   5        2.35        6.98      5.20 o 
  -2  11   5       27.49       33.65      4.71 o 
  -1  11   5      275.35      259.98     13.05 o 
   0  11   5       20.43       25.86      5.21 o 
   1  11   5        3.05        5.10      3.29 o 
   2  11   5      110.03      117.71     11.63 o 
 -10   0   6      262.89      264.55     26.93 o 
  -9   0   6      374.69      359.83     15.04 o 
  -8   0   6        5.12        8.44      2.04 o 
  -7   0   6      842.71      871.56     20.60 o 
  -6   0   6     2317.81     2289.01     46.35 o 
  -5   0   6      545.43      586.91     13.61 o 
  -4   0   6      716.39      688.26     11.41 o 
  -3   0   6     2563.54     2598.46     36.83 o 
  -2   0   6     1068.86     1218.43     15.90 o 
  -1   0   6     1047.89     1051.48     14.30 o 
   0   0   6     2913.88     3263.48     61.75 o 
   1   0   6     2230.49     2361.82     52.10 o 
   2   0   6      342.11      311.80      5.56 o 
   3   0   6      814.41      843.42     13.74 o 
   4   0   6     2051.54     1992.96     58.50 o 
   5   0   6      455.72      438.96     16.14 o 
   6   0   6        0.08       -3.08      4.16 o 
   7   0   6      395.01      372.30     18.23 o 
   8   0   6      102.00       90.68      8.23 o 
 -10   1   6       85.61       96.15      5.80 o 
  -9   1   6       91.34       90.76      3.59 o 
  -8   1   6      346.55      358.65      8.51 o 
  -7   1   6     1484.20     1517.04     24.96 o 
  -6   1   6      464.24      478.14      7.84 o 
  -5   1   6     2273.97     2296.20     33.08 o 
  -4   1   6     1294.27     1382.74     15.74 o 
  -3   1   6       15.55       29.19      1.14 o 
  -2   1   6       53.14       48.36      2.93 o 
  -1   1   6       49.12       59.10      1.73 o 
   0   1   6       87.82       76.53      1.55 o 
   1   1   6       17.04       29.22      1.05 o 
   2   1   6     1466.80     1566.33     17.66 o 
   3   1   6     2289.68     2368.48     35.71 o 
   4   1   6       63.81       65.30      3.29 o 
   5   1   6     1623.19     1640.20     38.08 o 
   6   1   6      192.49      197.54      7.38 o 
   7   1   6       43.06       46.02      4.13 o 
   8   1   6      123.56      133.03      7.12 o 
 -10   2   6      102.94      111.28      7.60 o 
  -9   2   6      297.85      291.43      8.42 o 
  -8   2   6        3.23        4.76      1.30 o 
  -7   2   6      306.05      304.23      6.20 o 
  -6   2   6      778.45      737.02     12.51 o 
  -5   2   6      205.70      207.96      3.60 o 
  -4   2   6      583.61      534.21      6.67 o 
  -3   2   6      731.86      746.45      7.33 o 
  -2   2   6      660.98      735.68     10.26 o 
  -1   2   6     2197.91     2150.73     24.46 o 
   0   2   6      669.27      758.96      8.22 o 
   1   2   6      217.83      215.94      3.52 o 
   2   2   6      116.27       98.03      2.00 o 
   3   2   6      357.93      374.53      6.92 o 
   4   2   6      774.92      757.78     13.87 o 
   5   2   6      398.33      414.04     11.70 o 
   6   2   6      109.79      107.00      5.41 o 
   7   2   6      379.74      380.24     13.10 o 
   8   2   6       61.71       63.59      5.45 o 
 -10   3   6       80.57       94.40     18.71 o 
  -9   3   6      113.28      107.46      5.37 o 
  -8   3   6      209.95      208.97      5.20 o 
  -7   3   6      240.55      224.06      4.76 o 
  -6   3   6      237.93      234.75      4.95 o 
  -5   3   6      648.93      619.92      8.95 o 
  -4   3   6        6.08       10.15      0.78 o 
  -3   3   6       48.81       45.78      1.42 o 
  -2   3   6       87.71       78.50      2.00 o 
  -1   3   6       28.64       26.07      0.79 o 
   0   3   6        5.54        5.35      0.72 o 
   1   3   6       11.54       13.22      0.81 o 
   2   3   6       87.15      106.29      2.32 o 
   3   3   6      242.53      217.82      4.94 o 
   4   3   6       21.05       19.50      2.52 o 
   5   3   6      406.01      402.05      9.42 o 
   6   3   6      205.96      205.29      8.01 o 
   7   3   6       75.00       72.43      5.10 o 
   8   3   6      100.14       90.45      5.81 o 
  -9   4   6      394.24      396.30     15.51 o 
  -8   4   6        1.31        0.58      1.20 o 
  -7   4   6      459.61      433.82     11.67 o 
  -6   4   6      397.40      373.77      7.87 o 
  -5   4   6        1.81        1.19      0.74 o 
  -4   4   6      360.73      363.36      5.70 o 
  -3   4   6       57.68       50.70      1.57 o 
  -2   4   6       28.36       31.70      1.26 o 
  -1   4   6       63.35       63.26      1.28 o 
   0   4   6      109.85      123.75      2.75 o 
   1   4   6       43.06       42.57      1.99 o 
   2   4   6      175.97      175.80      3.27 o 
   3   4   6       76.36       78.07      2.80 o 
   4   4   6      436.91      410.70      8.97 o 
   5   4   6      229.23      211.07      5.70 o 
   6   4   6       15.19       19.32      2.68 o 
   7   4   6      333.23      307.25     10.63 o 
  -9   5   6        7.05        3.76      2.62 o 
  -8   5   6      245.37      225.98      6.84 o 
  -7   5   6      518.33      463.47     10.93 o 
  -6   5   6       96.93       95.37      3.31 o 
  -5   5   6      456.28      456.04     10.68 o 
  -4   5   6     1160.20     1138.59     20.18 o 
  -3   5   6      237.50      221.87      4.78 o 
  -2   5   6       66.07       60.30      3.18 o 
  -1   5   6        0.01       -0.51      0.51 o 
   0   5   6      195.77      186.30      3.27 o 
   1   5   6      286.23      287.49      7.44 o 
   2   5   6     1090.57     1065.84     15.69 o 
   3   5   6      714.20      723.49     14.28 o 
   4   5   6       23.16       27.45      3.62 o 
   5   5   6      538.07      527.14     14.81 o 
   6   5   6      153.25      143.33      6.30 o 
   7   5   6        0.09        1.62      2.28 o 
  -9   6   6      114.58      106.93      7.21 o 
  -8   6   6       18.43       23.08      3.47 o 
  -7   6   6      229.42      228.38      7.65 o 
  -6   6   6      223.11      220.43      6.10 o 
  -5   6   6      552.62      527.57     12.72 o 
  -4   6   6      462.20      457.70      9.82 o 
  -3   6   6      909.34      926.20     16.39 o 
  -2   6   6       97.97       89.58      2.69 o 
  -1   6   6      431.69      455.92      9.49 o 
   0   6   6        0.04       -0.23      0.73 o 
   1   6   6     1176.15     1150.71     19.29 o 
   2   6   6      401.71      395.75      8.34 o 
   3   6   6      397.78      398.81      9.02 o 
   4   6   6      178.96      176.29      5.29 o 
   5   6   6      227.81      228.48      7.00 o 
   6   6   6       41.10       42.15      5.08 o 
   7   6   6      126.24      120.80      8.98 o 
  -8   7   6      257.40      283.17     13.10 o 
  -7   7   6       38.75       42.32      3.40 o 
  -6   7   6      102.67      101.50      4.93 o 
  -5   7   6      153.65      146.67      4.93 o 
  -4   7   6       35.55       35.34      2.50 o 
  -3   7   6      324.13      341.29      7.70 o 
  -2   7   6       31.27       35.54      2.10 o 
  -1   7   6        7.76       13.13      2.46 o 
   0   7   6      112.82      117.67      2.86 o 
   1   7   6      177.93      192.12      4.95 o 
   2   7   6      153.90      156.50      4.03 o 
   3   7   6       94.71       91.26      3.58 o 
   4   7   6       53.13       57.05      3.11 o 
   5   7   6       55.03       52.28      4.08 o 
   6   7   6      145.61      135.12      9.11 o 
  -7   8   6       84.32       73.08      5.98 o 
  -6   8   6       23.66       24.96      5.47 o 
  -5   8   6       86.42       85.66      4.55 o 
  -4   8   6      235.72      215.26      7.82 o 
  -3   8   6       70.43       73.05      3.59 o 
  -2   8   6       19.46       20.66      2.88 o 
  -1   8   6      151.97      148.10      5.35 o 
   0   8   6       24.05       23.68      2.16 o 
   1   8   6       20.67       25.62      1.92 o 
   2   8   6      257.53      240.99      7.85 o 
   3   8   6        4.07        8.19      3.84 o 
   4   8   6       39.78       46.18      3.89 o 
   5   8   6       41.68       40.99      4.26 o 
  -6   9   6        0.39        1.14      2.08 o 
  -5   9   6        0.35        0.14      2.40 o 
  -4   9   6       11.84        9.75      2.69 o 
  -3   9   6      133.43      138.25      6.17 o 
  -2   9   6      208.64      196.31      6.15 o 
  -1   9   6        6.37       11.67      2.43 o 
   0   9   6      193.68      186.28      5.75 o 
   1   9   6       68.33       76.79      4.24 o 
   2   9   6        8.83       14.60      2.52 o 
   3   9   6        0.04        0.63      2.41 o 
   4   9   6        0.04        0.40      2.65 o 
  -5  10   6        1.00        1.60      2.48 o 
  -4  10   6       52.14       56.60      4.32 o 
  -3  10   6        2.10        4.02      2.30 o 
  -2  10   6      134.53      145.42      6.96 o 
  -1  10   6        5.96        8.41      3.25 o 
   0  10   6       52.28       52.58      4.94 o 
   1  10   6       26.07       30.71      3.44 o 
   2  10   6       66.40       71.98      6.22 o 
   3  10   6        0.83       -0.65      3.37 o 
  -3  11   6       94.06      103.77      7.64 o 
  -2  11   6        0.48        1.08      2.87 o 
  -1  11   6        9.92       12.33      3.77 o 
   0  11   6       23.49       20.52      4.54 o 
   1  11   6       62.65       68.18      7.86 o 
 -10   1   7      106.89       98.00      5.85 o 
  -9   1   7        1.71        0.68      1.46 o 
  -8   1   7       57.07       52.80      2.56 o 
  -7   1   7       35.09       44.44      2.23 o 
  -6   1   7        4.16        5.16      1.46 o 
  -5   1   7       12.71       19.12      2.54 o 
  -4   1   7      381.45      394.72      6.93 o 
  -3   1   7      169.07      182.30      2.26 o 
  -2   1   7       62.78       68.44      1.44 o 
  -1   1   7      778.34      856.33      9.87 o 
   0   1   7      588.83      678.81      8.07 o 
   1   1   7       10.03       14.78      0.79 o 
   2   1   7      125.88      135.04      2.48 o 
   3   1   7       20.37       23.80      1.69 o 
   4   1   7        1.79        0.95      1.55 o 
   5   1   7      454.29      474.35     13.54 o 
   6   1   7      259.25      262.83      9.35 o 
   7   1   7       17.44       33.16      3.97 o 
   8   1   7       15.11       17.69      3.46 o 
 -10   2   7        5.35        2.94      3.75 o 
  -9   2   7       19.23       23.02      3.05 o 
  -8   2   7        1.85        3.74      2.17 o 
  -7   2   7       16.97       20.06      2.48 o 
  -6   2   7        4.48        6.05      1.08 o 
  -5   2   7        0.37        0.92      0.71 o 
  -4   2   7      770.77      825.07     20.33 o 
  -3   2   7      400.97      425.35      6.90 o 
  -2   2   7      897.84      930.05     12.20 o 
  -1   2   7       92.66      100.36      1.38 o 
   0   2   7      192.01      189.99      2.71 o 
   1   2   7      376.18      400.29      5.48 o 
   2   2   7      637.47      662.46      8.66 o 
   3   2   7       29.47       41.77      2.47 o 
   4   2   7        4.55        7.20      2.88 o 
   5   2   7        7.08       11.46      2.22 o 
   6   2   7       41.13       40.73      3.54 o 
   7   2   7        7.04        7.25      2.88 o 
 -10   3   7       36.80       42.11      6.47 o 
  -9   3   7       21.20       18.22      3.53 o 
  -8   3   7       40.09       43.81      2.30 o 
  -7   3   7        4.11        5.03      1.88 o 
  -6   3   7        0.32        2.60      1.29 o 
  -5   3   7        7.03       10.51      0.98 o 
  -4   3   7      239.91      250.55      3.55 o 
  -3   3   7        0.03        0.60      0.94 o 
  -2   3   7       60.68       60.03      1.62 o 
  -1   3   7     1321.18     1320.09     19.06 o 
   0   3   7      111.91      106.53      2.51 o 
   1   3   7        3.37        4.92      0.74 o 
   2   3   7      332.09      341.96      5.32 o 
   3   3   7       11.01       12.00      1.42 o 
   4   3   7       13.42       11.52      2.50 o 
   5   3   7       93.69       80.06      4.47 o 
   6   3   7        1.31        4.25      3.27 o 
   7   3   7       16.72       23.63      3.63 o 
  -9   4   7       40.51       43.21      4.87 o 
  -8   4   7       10.73       17.16      2.09 o 
  -7   4   7        0.09        3.70      1.48 o 
  -6   4   7       29.46       31.49      4.52 o 
  -5   4   7      119.69      112.74      2.82 o 
  -4   4   7      237.53      223.54      4.60 o 
  -3   4   7      373.04      391.03      6.01 o 
  -2   4   7        6.60       10.35      1.34 o 
  -1   4   7        6.13        7.60      0.80 o 
   0   4   7       43.18       46.25      1.51 o 
   1   4   7      247.55      262.81      4.33 o 
   2   4   7      737.27      775.26     17.48 o 
   3   4   7        0.01       -0.03      1.47 o 
   4   4   7       44.69       52.54      4.94 o 
   5   4   7       24.90       21.77      2.57 o 
   6   4   7       23.18       27.33      3.26 o 
   7   4   7        0.53        0.78      2.22 o 
  -9   5   7        4.21        6.14      3.18 o 
  -8   5   7       89.10       91.73      4.50 o 
  -7   5   7        0.99        3.50      1.94 o 
  -6   5   7       80.43       66.17      3.70 o 
  -5   5   7        0.82        1.47      1.14 o 
  -4   5   7      215.55      224.73      6.21 o 
  -3   5   7       26.11       34.28      2.25 o 
  -2   5   7      418.10      424.25      7.58 o 
  -1   5   7       33.97       22.34      1.21 o 
   0   5   7      454.47      493.69     12.80 o 
   1   5   7       75.24       74.22      2.15 o 
   2   5   7      223.23      227.50      4.45 o 
   3   5   7       44.79       45.20      2.57 o 
   4   5   7       98.34       94.12      3.77 o 
   5   5   7       33.68       35.67      2.72 o 
   6   5   7       33.10       28.93      3.42 o 
   7   5   7       28.26       34.49      5.05 o 
  -9   6   7       30.09       29.55      6.43 o 
  -8   6   7        2.52        0.39      2.33 o 
  -7   6   7        1.62        1.71      2.14 o 
  -6   6   7        2.95        5.56      2.05 o 
  -5   6   7       13.06       17.00      2.41 o 
  -4   6   7      417.09      446.68     11.44 o 
  -3   6   7      614.86      603.38     14.44 o 
  -2   6   7      711.58      698.66     15.38 o 
  -1   6   7       35.67       33.64      1.28 o 
   0   6   7      333.33      316.74      5.56 o 
   1   6   7      629.11      632.10     10.53 o 
   2   6   7      464.11      470.10      8.47 o 
   3   6   7      138.98      137.13      5.42 o 
   4   6   7        7.99       11.85      2.03 o 
   5   6   7        8.32       11.04      2.29 o 
   6   6   7       27.62       25.63      4.43 o 
  -8   7   7       92.97       99.06      8.35 o 
  -7   7   7        1.38        9.74      3.54 o 
  -6   7   7      185.23      173.81      6.66 o 
  -5   7   7       17.89       19.13      2.43 o 
  -4   7   7      578.45      582.91     15.18 o 
  -3   7   7       99.29       89.04      4.27 o 
  -2   7   7        0.60        0.88      1.01 o 
  -1   7   7      346.80      355.09     10.53 o 
   0   7   7      310.16      291.04      5.66 o 
   1   7   7        0.33        4.14      1.69 o 
   2   7   7      459.93      473.37      9.18 o 
   3   7   7        5.95        4.81      1.60 o 
   4   7   7      171.67      168.00      5.74 o 
   5   7   7       45.93       56.85      4.59 o 
  -7   8   7       31.24       28.10      3.61 o 
  -6   8   7        5.80       13.14      2.71 o 
  -5   8   7       56.89       60.92      4.62 o 
  -4   8   7       29.39       34.50      4.05 o 
  -3   8   7       33.28       34.43      3.46 o 
  -2   8   7      701.52      686.29     17.90 o 
  -1   8   7       49.35       49.10      3.95 o 
   0   8   7      291.39      277.11      7.00 o 
   1   8   7       64.33       57.19      2.41 o 
   2   8   7       47.58       40.50      2.22 o 
   3   8   7      124.52      128.63      5.66 o 
   4   8   7       45.02       41.22      3.90 o 
   5   8   7       46.32       42.66      5.50 o 
  -6   9   7       42.33       48.92      4.48 o 
  -5   9   7        1.09        2.70      2.27 o 
  -4   9   7      169.44      163.83      7.23 o 
  -3   9   7       16.28       20.71      2.80 o 
  -2   9   7        0.25        0.04      1.69 o 
  -1   9   7      713.79      658.33     18.07 o 
   0   9   7        8.64       12.51      3.13 o 
   1   9   7        0.91       -0.65      1.80 o 
   2   9   7      231.92      229.70      9.63 o 
   3   9   7       30.62       32.80      4.52 o 
   4   9   7       52.49       49.66      9.67 o 
  -5  10   7        0.61        3.94      2.42 o 
  -4  10   7        4.06       13.03      5.08 o 
  -3  10   7      160.92      164.15      7.57 o 
  -2  10   7       88.86       84.38      4.99 o 
  -1  10   7        0.20        2.33      2.71 o 
   0  10   7      152.21      145.21      8.11 o 
   1  10   7      142.05      140.85      8.01 o 
   2  10   7        0.42       -2.29      6.65 o 
  -2  11   7        0.00        0.50      3.02 o 
  -1  11   7      136.43      136.33     13.17 o 
   0  11   7       34.55       35.27      5.27 o 
 -10   0   8       26.13       21.21      6.45 o 
  -9   0   8      228.48      222.53      8.78 o 
  -8   0   8       14.88       18.93      2.50 o 
  -7   0   8      308.83      303.84      8.65 o 
  -6   0   8     1020.07     1009.97     38.88 o 
  -5   0   8     1081.88     1087.13     20.41 o 
  -4   0   8      139.45      109.00      3.79 o 
  -3   0   8     2145.64     2085.28     32.12 o 
  -2   0   8     3678.37     3901.65    101.76 o 
  -1   0   8     9546.61     9555.74    263.53 o 
   0   0   8        0.22        1.61      0.95 o 
   1   0   8      326.45      333.26      9.62 o 
   2   0   8      784.10      810.64     15.62 o 
   3   0   8       24.25       18.55      3.17 o 
   4   0   8      574.28      597.90     20.97 o 
   5   0   8       89.18       97.95      7.14 o 
   6   0   8       38.41       41.99      5.53 o 
   7   0   8      199.11      194.36     12.14 o 
 -10   1   8      205.29      212.46     10.27 o 
  -9   1   8        6.46        8.02      1.57 o 
  -8   1   8       25.98       35.75      2.16 o 
  -7   1   8     1474.47     1515.87     27.74 o 
  -6   1   8        6.06       10.20      1.50 o 
  -5   1   8     1137.44     1146.81     16.71 o 
  -4   1   8      402.76      398.84      5.08 o 
  -3   1   8        7.36       13.46      1.43 o 
  -2   1   8      363.44      351.46      5.56 o 
  -1   1   8      352.29      355.29      5.02 o 
   0   1   8      216.81      225.24      3.44 o 
   1   1   8      525.43      515.17      8.24 o 
   2   1   8       70.54       73.41      2.45 o 
   3   1   8      927.33      964.24     16.53 o 
   4   1   8      557.92      555.44     14.26 o 
   5   1   8      338.30      352.26     10.68 o 
   6   1   8       72.84       73.25      4.42 o 
   7   1   8       59.40       58.39      4.51 o 
 -10   2   8        8.09       20.18      4.34 o 
  -9   2   8      403.38      388.07     10.03 o 
  -8   2   8      465.61      460.50     19.93 o 
  -7   2   8      617.14      624.42     11.22 o 
  -6   2   8      565.29      560.05      8.92 o 
  -5   2   8      282.03      301.67      4.79 o 
  -4   2   8       51.10       49.16      1.76 o 
  -3   2   8       82.86       90.46      2.15 o 
  -2   2   8       31.55       32.74      1.42 o 
  -1   2   8        0.42        5.45      1.35 o 
   0   2   8       20.88       19.72      0.99 o 
   1   2   8       65.21       76.71      2.08 o 
   2   2   8      609.82      608.69     10.89 o 
   3   2   8      147.77      136.61      3.56 o 
   4   2   8        6.42        4.14      1.44 o 
   5   2   8      632.28      638.37     17.48 o 
   6   2   8        9.22       11.54      2.63 o 
   7   2   8       60.24       57.81      5.09 o 
 -10   3   8       39.02       30.91      6.03 o 
  -9   3   8       11.33        7.39      2.38 o 
  -8   3   8      127.09      132.33      4.30 o 
  -7   3   8      687.35      659.19     11.81 o 
  -6   3   8        0.00        0.56      0.79 o 
  -5   3   8       10.78        8.97      1.54 o 
  -4   3   8     1225.97     1283.96     19.43 o 
  -3   3   8       20.05       16.13      1.45 o 
  -2   3   8        1.34        2.89      1.01 o 
  -1   3   8        4.59        8.77      0.95 o 
   0   3   8      179.29      177.24      3.05 o 
   1   3   8      696.97      732.43     10.92 o 
   2   3   8      122.76      149.20      3.89 o 
   3   3   8      133.18      138.50      7.13 o 
   4   3   8      432.08      429.64      9.97 o 
   5   3   8        0.02        0.02      1.80 o 
   6   3   8       19.78       20.59      3.15 o 
   7   3   8       90.46       76.44      5.14 o 
  -9   4   8      259.15      239.15     10.67 o 
  -8   4   8        4.89        8.96      2.09 o 
  -7   4   8        0.01        1.86      1.79 o 
  -6   4   8      424.00      411.24     14.61 o 
  -5   4   8      357.17      345.87      6.53 o 
  -4   4   8       69.57       66.83      2.28 o 
  -3   4   8      301.87      286.12      5.92 o 
  -2   4   8      467.39      511.41      8.52 o 
  -1   4   8     1472.78     1519.04     20.20 o 
   0   4   8        5.45        4.98      1.11 o 
   1   4   8       44.48       47.60      1.64 o 
   2   4   8      530.42      509.09      8.41 o 
   3   4   8       82.23       71.40      2.91 o 
   4   4   8       93.13       86.44      3.54 o 
   5   4   8      142.08      138.64      5.98 o 
   6   4   8       38.74       42.71      4.05 o 
  -9   5   8       28.87       37.27      4.92 o 
  -8   5   8       53.49       57.20      4.20 o 
  -7   5   8      399.68      403.93     11.96 o 
  -6   5   8        0.42        2.10      1.67 o 
  -5   5   8     1022.91     1033.89     23.67 o 
  -4   5   8        4.56        8.97      2.58 o 
  -3   5   8       21.85       28.67      2.20 o 
  -2   5   8      370.09      371.79      6.67 o 
  -1   5   8      253.67      251.67      6.65 o 
   0   5   8       38.44       42.05      1.56 o 
   1   5   8      168.47      171.69      4.60 o 
   2   5   8      159.98      149.07      3.53 o 
   3   5   8      404.09      424.15     10.06 o 
   4   5   8      131.19      134.17      5.01 o 
   5   5   8      123.87      127.64      5.96 o 
   6   5   8      115.39      117.74      5.99 o 
  -8   6   8       85.93       70.85      4.42 o 
  -7   6   8       27.76       26.46      3.24 o 
  -6   6   8       67.91       64.96      4.47 o 
  -5   6   8      207.86      203.62      6.93 o 
  -4   6   8      344.66      333.43      9.50 o 
  -3   6   8      667.28      667.31     15.88 o 
  -2   6   8       23.65       24.10      2.20 o 
  -1   6   8      491.18      464.71     10.20 o 
   0   6   8      345.08      329.85      6.71 o 
   1   6   8        8.82       12.27      1.34 o 
   2   6   8      318.92      300.24      6.10 o 
   3   6   8       25.66       23.46      2.19 o 
   4   6   8       24.29       26.15      2.47 o 
   5   6   8      170.54      167.87      7.26 o 
   6   6   8        1.73        2.97      5.06 o 
  -8   7   8       47.83       51.08      5.16 o 
  -7   7   8       82.18       75.77      4.66 o 
  -6   7   8        3.72        7.12      2.82 o 
  -5   7   8       19.94       20.18      2.79 o 
  -4   7   8     1146.08     1127.67     27.77 o 
  -3   7   8      233.84      232.69      7.56 o 
  -2   7   8      250.74      241.17      7.71 o 
  -1   7   8      105.37       97.68      4.16 o 
   0   7   8       16.76       17.03      1.66 o 
   1   7   8      917.00      902.93     15.89 o 
   2   7   8      198.11      190.88      5.71 o 
   3   7   8       21.13       20.16      2.16 o 
   4   7   8       90.73       83.99      4.31 o 
   5   7   8        5.13        1.88      2.78 o 
  -7   8   8      143.86      140.10      7.34 o 
  -6   8   8       45.88       48.85      4.11 o 
  -5   8   8       26.60       28.99      5.43 o 
  -4   8   8       80.29       78.65      4.58 o 
  -3   8   8       35.87       45.71      3.56 o 
  -2   8   8       80.72       83.17      4.65 o 
  -1   8   8       13.06       10.90      2.13 o 
   0   8   8      102.83      103.68      4.86 o 
   1   8   8        1.60        4.02      1.67 o 
   2   8   8      231.26      217.80      7.54 o 
   3   8   8       25.18       29.21      3.17 o 
   4   8   8        0.54        0.92      2.14 o 
  -6   9   8        4.20        5.10      2.61 o 
  -5   9   8       48.10       47.64      4.24 o 
  -4   9   8        0.94       -2.55      2.55 o 
  -3   9   8       11.31       15.39      3.05 o 
  -2   9   8       28.98       26.65      3.08 o 
  -1   9   8        3.53        4.15      2.02 o 
   0   9   8       40.42       36.07      3.29 o 
   1   9   8        3.48        8.18      2.18 o 
   2   9   8        3.70        4.26      3.52 o 
   3   9   8        2.49        3.98      3.85 o 
  -4  10   8       66.09       60.95      4.64 o 
  -3  10   8        8.28       14.74      2.99 o 
  -2  10   8       20.47       22.49      5.82 o 
  -1  10   8      120.98      122.94      7.61 o 
   0  10   8       14.29       19.14      3.74 o 
   1  10   8        2.08        6.60      7.17 o 
   2  10   8       47.51       46.45      6.22 o 
 -10   1   9       61.38       63.35      6.72 o 
  -9   1   9       14.01       15.31      2.19 o 
  -8   1   9      260.36      269.81      7.07 o 
  -7   1   9        1.55        5.64      2.19 o 
  -6   1   9       24.90       23.42      1.41 o 
  -5   1   9       43.40       40.92      1.51 o 
  -4   1   9       10.15       18.52      1.41 o 
  -3   1   9       63.30       64.85      1.78 o 
  -2   1   9        0.29        2.21      0.49 o 
  -1   1   9       64.07       66.92      1.81 o 
   0   1   9      412.04      418.06      6.16 o 
   1   1   9       20.46       23.82      1.61 o 
   2   1   9      221.77      215.54      5.23 o 
   3   1   9        1.15        1.59      0.98 o 
   4   1   9       51.82       50.55      3.70 o 
   5   1   9        0.00       -0.06      5.30 o 
   6   1   9       45.50       38.24      3.57 o 
   7   1   9       20.41       25.65      4.06 o 
 -10   2   9        0.35       -0.66      3.08 o 
  -9   2   9       44.09       41.62      3.00 o 
  -8   2   9        7.13        9.85      2.00 o 
  -7   2   9        1.37        1.11      1.55 o 
  -6   2   9       33.56       32.07      1.81 o 
  -5   2   9      147.84      153.31      5.04 o 
  -4   2   9      366.61      357.24      9.85 o 
  -3   2   9       18.91       22.10      1.48 o 
  -2   2   9      336.95      339.37      6.88 o 
  -1   2   9      154.69      159.23      3.43 o 
   0   2   9       53.99       52.79      1.55 o 
   1   2   9      223.73      227.68      6.20 o 
   2   2   9       10.47       10.46      1.23 o 
   3   2   9        2.47        8.48      1.87 o 
   4   2   9        0.01        0.51      1.58 o 
   5   2   9        2.44        7.00      2.14 o 
   6   2   9       38.76       45.22      3.96 o 
   7   2   9        8.14       10.80      3.19 o 
 -10   3   9       29.90       35.71      4.95 o 
  -9   3   9        8.94        5.85      2.36 o 
  -8   3   9        3.62        7.47      2.07 o 
  -7   3   9        7.05        9.09      1.44 o 
  -6   3   9       25.49       26.15      1.74 o 
  -5   3   9       52.52       58.16      2.20 o 
  -4   3   9       83.32       88.95      3.66 o 
  -3   3   9        4.50        7.84      0.98 o 
  -2   3   9        0.02        1.47      0.83 o 
  -1   3   9       72.06       69.80      2.72 o 
   0   3   9        0.07        1.32      0.82 o 
   1   3   9       52.74       56.66      2.17 o 
   2   3   9       63.34       68.49      2.18 o 
   3   3   9        2.64        5.01      2.38 o 
   4   3   9        0.03        1.17      1.29 o 
   5   3   9      139.52      135.28      6.33 o 
   6   3   9       12.77       15.65      3.03 o 
  -9   4   9       11.08       10.51      2.63 o 
  -8   4   9       52.51       49.46      3.55 o 
  -7   4   9       18.85       21.18      2.92 o 
  -6   4   9        9.92        9.43      1.91 o 
  -5   4   9       13.69       16.18      1.51 o 
  -4   4   9      151.87      150.24      3.81 o 
  -3   4   9        1.00        1.43      0.77 o 
  -2   4   9       31.58       27.26      1.47 o 
  -1   4   9        3.39        3.66      1.10 o 
   0   4   9       52.67       53.61      1.82 o 
   1   4   9       34.69       33.74      1.58 o 
   2   4   9      183.47      181.65      5.40 o 
   3   4   9        2.89        2.52      1.47 o 
   4   4   9       79.26       82.73      3.80 o 
   5   4   9        3.47        4.35      2.25 o 
   6   4   9       69.09       62.37      4.92 o 
  -9   5   9        0.05       12.97      5.86 o 
  -8   5   9       64.33       63.45      4.43 o 
  -7   5   9       23.30       22.54      3.51 o 
  -6   5   9        7.50        3.84      1.81 o 
  -5   5   9      144.09      153.09      6.36 o 
  -4   5   9       24.44       30.31      4.71 o 
  -3   5   9       91.17       84.77      2.38 o 
  -2   5   9        1.07        2.19      0.96 o 
  -1   5   9       15.04       13.94      1.93 o 
   0   5   9       23.72       26.01      1.75 o 
   1   5   9        9.98       12.07      1.92 o 
   2   5   9      229.26      242.79      6.32 o 
   3   5   9       47.52       46.48      2.85 o 
   4   5   9        3.96        8.01      2.02 o 
   5   5   9       86.34      102.52      5.78 o 
   6   5   9        4.92        2.73      3.12 o 
  -8   6   9        0.17       -0.67      2.16 o 
  -7   6   9       10.05       20.25      2.89 o 
  -6   6   9        0.08        2.97      2.71 o 
  -5   6   9      103.40      108.30      4.75 o 
  -4   6   9      308.61      314.29      9.57 o 
  -3   6   9        4.40       14.73      5.43 o 
  -2   6   9      136.27      141.05      8.58 o 
  -1   6   9       57.27       56.16      2.28 o 
   0   6   9       20.13       24.76      3.97 o 
   1   6   9       95.29       99.80      2.87 o 
   2   6   9        0.01        0.52      1.28 o 
   3   6   9        5.17        7.20      1.91 o 
   4   6   9       62.21       71.84      3.79 o 
   5   6   9       18.15       17.57      3.26 o 
  -8   7   9      226.74      231.34     11.38 o 
  -7   7   9       56.21       62.05      4.89 o 
  -6   7   9       71.76       74.15      4.39 o 
  -5   7   9       43.61       40.63      3.74 o 
  -4   7   9       95.98      104.50      5.45 o 
  -3   7   9        9.76        8.60      2.13 o 
  -2   7   9       39.15       37.90      2.93 o 
  -1   7   9      126.69      119.69      5.20 o 
   0   7   9      106.93       99.38      3.93 o 
   1   7   9      150.02      145.83      4.43 o 
   2   7   9      287.15      274.33      7.30 o 
   3   7   9      141.60      128.29      5.00 o 
   4   7   9      111.17      109.79      5.01 o 
  -7   8   9       74.96       72.03      5.39 o 
  -6   8   9       82.79       81.23      5.41 o 
  -5   8   9        1.21       -0.39      1.99 o 
  -4   8   9      181.81      188.50      7.39 o 
  -3   8   9       23.65       22.97      2.91 o 
  -2   8   9      362.61      346.12     10.98 o 
  -1   8   9      171.44      165.15      6.38 o 
   0   8   9      212.92      210.73      7.54 o 
   1   8   9      167.19      157.01      6.21 o 
   2   8   9        4.63        0.42      2.23 o 
   3   8   9       44.09       42.14      4.89 o 
   4   8   9       52.78       58.68      8.27 o 
  -6   9   9       85.30       80.96      6.95 o 
  -5   9   9       86.35       83.97      5.28 o 
  -4   9   9       18.62       24.33      5.58 o 
  -3   9   9       33.09       33.32      3.45 o 
  -2   9   9       67.85       66.02      4.77 o 
  -1   9   9       53.22       52.63      4.09 o 
   0   9   9       35.12       33.03      3.37 o 
   1   9   9        0.06        6.61      4.25 o 
   2   9   9      126.69      126.44     10.22 o 
  -4  10   9       52.73       58.64      5.28 o 
  -3  10   9        0.73        0.49      2.36 o 
  -2  10   9        0.31        3.30      2.37 o 
  -1  10   9        8.44        9.71      5.33 o 
   0  10   9        1.96        2.09      3.65 o 
 -10   0  10       22.13       18.06      7.38 o 
  -9   0  10       69.69       60.92      5.43 o 
  -8   0  10      143.45      151.57     21.00 o 
  -7   0  10       93.83       90.18      6.87 o 
  -6   0  10      229.69      219.21      9.79 o 
  -5   0  10      472.70      488.02     10.04 o 
  -4   0  10        0.93        3.46      0.89 o 
  -3   0  10      849.04      822.77     14.66 o 
  -2   0  10     1224.87     1181.63     22.50 o 
  -1   0  10     1905.01     1990.30     38.54 o 
   0   0  10     1084.17     1029.70     21.24 o 
   1   0  10      218.02      195.21      5.47 o 
   2   0  10      176.82      177.21      4.90 o 
   3   0  10      375.04      346.45     13.52 o 
   4   0  10        1.86        0.64      2.75 o 
   5   0  10        2.19        2.46      2.75 o 
   6   0  10       41.41       37.86      5.46 o 
 -10   1  10       48.24       48.48      5.31 o 
  -9   1  10       44.55       46.52      3.50 o 
  -8   1  10       93.05       90.21      4.24 o 
  -7   1  10      652.04      663.18     15.62 o 
  -6   1  10       79.43       80.11      2.72 o 
  -5   1  10      276.23      251.26      5.24 o 
  -4   1  10      508.23      519.32     10.00 o 
  -3   1  10        6.52       12.36      1.07 o 
  -2   1  10      530.82      518.26      8.46 o 
  -1   1  10     1286.09     1289.55     17.62 o 
   0   1  10       37.39       30.99      1.49 o 
   1   1  10      621.14      637.04     11.52 o 
   2   1  10      806.19      763.84     13.32 o 
   3   1  10        5.06       10.82      1.66 o 
   4   1  10      365.82      374.63     11.43 o 
   5   1  10       55.86       54.16      3.85 o 
   6   1  10       10.84       16.89      3.23 o 
 -10   2  10       48.13       42.20      6.32 o 
  -9   2  10       31.19       33.75      4.84 o 
  -8   2  10       19.27       21.46      2.17 o 
  -7   2  10        0.78        0.64      1.21 o 
  -6   2  10      134.64      131.86      3.85 o 
  -5   2  10      261.23      250.75      7.23 o 
  -4   2  10      135.69      118.04      3.58 o 
  -3   2  10      712.96      684.92     13.17 o 
  -2   2  10     1583.69     1676.75     29.52 o 
  -1   2  10      471.46      506.18     11.61 o 
   0   2  10      464.58      447.64      6.93 o 
   1   2  10      359.01      337.75      6.88 o 
   2   2  10       20.67       21.43      1.35 o 
   3   2  10      116.44      110.78      3.68 o 
   4   2  10       24.74       27.24      3.30 o 
   5   2  10      171.42      166.47      7.44 o 
   6   2  10        9.03       15.85      3.14 o 
  -9   3  10        7.91       15.89      3.66 o 
  -8   3  10        0.43        5.06      3.72 o 
  -7   3  10      174.95      177.07      5.29 o 
  -6   3  10        0.09        5.14      1.69 o 
  -5   3  10      516.55      495.08      9.53 o 
  -4   3  10      453.19      474.83      8.79 o 
  -3   3  10        0.59        3.48      1.45 o 
  -2   3  10      394.83      393.70      7.27 o 
  -1   3  10      732.71      729.46     12.60 o 
   0   3  10       82.33       72.98      2.94 o 
   1   3  10       60.56       67.34      2.07 o 
   2   3  10      111.26       92.02      4.39 o 
   3   3  10       12.62       13.89      1.93 o 
   4   3  10       69.35       76.04      4.30 o 
   5   3  10        1.33        0.28      2.09 o 
   6   3  10        9.13       14.41      3.21 o 
  -9   4  10       68.30       61.10      4.62 o 
  -8   4  10       93.47       95.37      5.12 o 
  -7   4  10        6.92        9.78      3.18 o 
  -6   4  10      258.14      241.16      7.74 o 
  -5   4  10      115.85      115.70      4.38 o 
  -4   4  10      147.58      131.11      3.34 o 
  -3   4  10      367.64      348.33      6.90 o 
  -2   4  10      283.18      277.92      5.80 o 
  -1   4  10      159.21      157.02      4.12 o 
   0   4  10      191.66      177.97      4.37 o 
   1   4  10      212.78      204.56      4.40 o 
   2   4  10       42.17       41.73      2.33 o 
   3   4  10       88.62       79.76      3.58 o 
   4   4  10        2.87        2.41      2.11 o 
   5   4  10       39.15       45.44      4.05 o 
  -9   5  10       63.82       79.64      7.15 o 
  -8   5  10       10.19       23.60      3.93 o 
  -7   5  10      294.32      296.16      9.89 o 
  -6   5  10       46.76       50.35      3.85 o 
  -5   5  10        1.14        3.68      3.34 o 
  -4   5  10      647.08      650.18     15.58 o 
  -3   5  10        1.21        1.00      0.94 o 
  -2   5  10      147.77      146.81      3.92 o 
  -1   5  10      377.55      354.01     14.16 o 
   0   5  10       40.14       43.37      2.28 o 
   1   5  10      727.69      744.47     12.91 o 
   2   5  10      214.66      212.03      6.09 o 
   3   5  10       34.00       41.83      2.98 o 
   4   5  10      229.20      221.46      7.33 o 
   5   5  10        0.00        1.16      2.55 o 
  -8   6  10      123.01      126.14      6.28 o 
  -7   6  10        2.60        6.69      2.52 o 
  -6   6  10        1.27        5.86      2.09 o 
  -5   6  10      586.36      585.18     16.35 o 
  -4   6  10       29.34       35.72      3.29 o 
  -3   6  10      557.68      581.01     14.95 o 
  -2   6  10      140.78      140.09      5.91 o 
  -1   6  10      114.90      120.16      6.11 o 
   0   6  10      644.06      638.72     15.74 o 
   1   6  10       18.41       16.60      1.91 o 
   2   6  10      343.65      348.09      9.77 o 
   3   6  10       40.97       41.33      3.12 o 
   4   6  10       33.83       32.73      3.12 o 
  -7   7  10      133.71      132.12      6.87 o 
  -6   7  10       12.48       14.71      3.92 o 
  -5   7  10       40.56       41.09      3.83 o 
  -4   7  10      361.95      368.77     11.80 o 
  -3   7  10        6.52        7.72      2.34 o 
  -2   7  10       75.49       71.14      3.68 o 
  -1   7  10      112.88      114.90      5.21 o 
   0   7  10       13.09       12.47      2.29 o 
   1   7  10      238.20      235.07      6.64 o 
   2   7  10        5.09        4.30      2.05 o 
   3   7  10        0.33        1.30      2.16 o 
   4   7  10       62.62       57.06      6.50 o 
  -6   8  10      145.69      130.47      7.18 o 
  -5   8  10       48.50       44.87      3.90 o 
  -4   8  10      132.51      116.19      6.15 o 
  -3   8  10       32.03       30.32      3.35 o 
  -2   8  10       73.20       81.62      5.46 o 
  -1   8  10        0.13        0.40      1.83 o 
   0   8  10       10.24       17.02      3.36 o 
   1   8  10      114.57      109.00      6.73 o 
   2   8  10       34.26       28.82      4.18 o 
   3   8  10       22.35       23.95      6.20 o 
  -5   9  10        1.32        0.21      2.34 o 
  -4   9  10      135.20      121.66      6.55 o 
  -3   9  10       35.26       33.91      3.80 o 
  -2   9  10       64.23       60.68      4.73 o 
  -1   9  10       70.46       70.90      6.84 o 
   0   9  10        0.37        1.53      2.73 o 
   1   9  10       16.10       17.65      4.29 o 
   2   9  10        0.13        0.54      2.63 o 
  -2  10  10        1.85        3.46      3.35 o 
  -1  10  10        2.26       -0.41      2.98 o 
  -9   1  11        5.63        4.84      2.22 o 
  -8   1  11      129.99      136.88      5.78 o 
  -7   1  11        2.53        5.39      1.64 o 
  -6   1  11        1.62        1.71      1.07 o 
  -5   1  11      148.67      141.42      3.71 o 
  -4   1  11       23.51       25.54      1.86 o 
  -3   1  11        0.00        4.05      2.48 o 
  -2   1  11      363.94      378.03      7.38 o 
  -1   1  11      418.44      443.73      7.82 o 
   0   1  11        3.32        6.57      0.98 o 
   1   1  11        5.33        5.59      1.34 o 
   2   1  11       91.34       89.07      3.82 o 
   3   1  11       17.17       22.00      4.01 o 
   4   1  11      135.04      141.13      6.23 o 
   5   1  11      280.07      264.99      9.89 o 
   6   1  11        0.02        4.19      2.50 o 
  -9   2  11        6.02        4.85      2.75 o 
  -8   2  11        3.47        4.67      2.03 o 
  -7   2  11        1.97        4.35      1.50 o 
  -6   2  11       77.26       80.62      4.05 o 
  -5   2  11      404.36      392.35      9.04 o 
  -4   2  11      302.75      317.89      7.86 o 
  -3   2  11      119.35      112.69      3.35 o 
  -2   2  11        3.77        2.54      1.51 o 
  -1   2  11        0.64       -0.29      1.00 o 
   0   2  11       11.27       12.05      1.17 o 
   1   2  11      498.09      490.84      9.81 o 
   2   2  11      102.55       99.64      3.48 o 
   3   2  11       17.16       20.67      2.07 o 
   4   2  11       44.94       54.20      4.19 o 
   5   2  11       53.74       49.62      4.48 o 
  -9   3  11        1.54       -0.54      2.28 o 
  -8   3  11       29.82       35.42      3.01 o 
  -7   3  11       63.67       64.67      2.87 o 
  -6   3  11        0.78        2.66      1.28 o 
  -5   3  11      111.97      111.46      3.46 o 
  -4   3  11       27.12       27.49      1.74 o 
  -3   3  11        9.55       10.10      1.28 o 
  -2   3  11      107.93      121.47      3.47 o 
  -1   3  11       72.77       77.44      2.69 o 
   0   3  11        6.03       11.79      2.14 o 
   1   3  11        5.90        9.75      1.15 o 
   2   3  11      242.50      243.84      6.16 o 
   3   3  11       38.62       41.00      4.09 o 
   4   3  11       29.22       33.18      3.67 o 
   5   3  11        0.91        2.70      2.53 o 
  -9   4  11       92.57       88.13      6.42 o 
  -8   4  11        0.59        3.32      2.49 o 
  -7   4  11       39.31       49.66      5.01 o 
  -6   4  11        3.41        0.64      1.41 o 
  -5   4  11        3.77        2.58      1.19 o 
  -4   4  11        5.91        7.36      1.27 o 
  -3   4  11       16.04       17.43      2.16 o 
  -2   4  11        4.40        4.09      1.25 o 
  -1   4  11       16.02       17.67      1.68 o 
   0   4  11        0.75        0.20      1.43 o 
   1   4  11       26.62       26.33      1.69 o 
   2   4  11      106.67      108.56      3.83 o 
   3   4  11        0.14       -0.53      1.51 o 
   4   4  11       28.70       37.75      3.63 o 
   5   4  11       63.74       56.67      4.69 o 
  -8   5  11      146.26      142.24      6.72 o 
  -7   5  11        8.27       14.49      2.64 o 
  -6   5  11       20.03       19.61      3.77 o 
  -5   5  11       96.48       96.69      4.98 o 
  -4   5  11        0.38       -0.33      1.61 o 
  -3   5  11        0.07        0.37      1.14 o 
  -2   5  11       91.81       91.66      3.32 o 
  -1   5  11       35.05       39.96      2.30 o 
   0   5  11        0.82        1.03      1.18 o 
   1   5  11       19.08       22.04      2.07 o 
   2   5  11       77.52       78.01      4.89 o 
   3   5  11        5.52       12.68      3.74 o 
   4   5  11       48.24       37.15      4.70 o 
  -8   6  11        0.33        2.46      2.20 o 
  -7   6  11       23.77       25.58      3.37 o 
  -6   6  11       68.34       83.81      5.01 o 
  -5   6  11      529.58      522.69     15.50 o 
  -4   6  11      365.91      378.22     11.97 o 
  -3   6  11       76.33       80.88      4.46 o 
  -2   6  11        0.04        2.40      1.81 o 
  -1   6  11       14.28       15.43      2.43 o 
   0   6  11        6.18        7.31      2.09 o 
   1   6  11      653.18      637.24     14.26 o 
   2   6  11      144.92      136.46     10.38 o 
   3   6  11        2.62        8.55      2.60 o 
   4   6  11      108.07      111.94      7.57 o 
  -7   7  11      164.13      158.68      7.73 o 
  -6   7  11       40.06       38.13      3.72 o 
  -5   7  11      269.04      274.71     10.10 o 
  -4   7  11       62.73       65.56      4.35 o 
  -3   7  11       16.88       21.66      3.06 o 
  -2   7  11       17.68       19.34      2.59 o 
  -1   7  11        6.98        9.35      2.36 o 
   0   7  11       23.87       23.06      2.77 o 
   1   7  11       22.26       25.85      2.90 o 
   2   7  11      362.52      352.41     14.40 o 
   3   7  11      203.83      200.95     13.08 o 
  -6   8  11      148.79      149.51      7.95 o 
  -5   8  11       29.82       38.12      4.24 o 
  -4   8  11        8.18        9.10      2.61 o 
  -3   8  11      183.79      178.54      7.69 o 
  -2   8  11        1.27       -0.69      2.26 o 
  -1   8  11       26.83       26.47      3.26 o 
   0   8  11       65.31       64.56      4.48 o 
   1   8  11       10.10       10.30      4.14 o 
   2   8  11      103.12       85.78      7.04 o 
  -4   9  11        5.51        5.77      2.99 o 
  -3   9  11        2.89        0.76      2.73 o 
  -2   9  11      145.97      134.87      6.86 o 
  -1   9  11       99.63       92.46      5.76 o 
   0   9  11        4.88        3.94      3.13 o 
  -9   0  12        8.67        3.98      2.90 o 
  -8   0  12      295.53      293.23     13.52 o 
  -7   0  12      181.69      184.34      9.55 o 
  -6   0  12       46.46       49.91      4.26 o 
  -5   0  12      609.82      593.52     21.31 o 
  -4   0  12      150.57      157.68      6.30 o 
  -3   0  12      157.32      138.91      6.54 o 
  -2   0  12     5886.61     5595.62    188.03 o 
  -1   0  12      108.02      119.28      5.96 o 
   0   0  12      163.55      154.51      5.18 o 
   1   0  12      325.18      310.49     14.39 o 
   2   0  12       11.00       11.51      2.09 o 
   3   0  12      122.48      117.92      7.09 o 
   4   0  12        5.08        2.14      4.16 o 
   5   0  12       33.90       47.30      6.24 o 
  -9   1  12        1.33        4.15      2.46 o 
  -8   1  12      186.52      191.26      7.17 o 
  -7   1  12      174.92      179.38      6.13 o 
  -6   1  12      150.97      156.86      5.52 o 
  -5   1  12      280.56      246.41      6.89 o 
  -4   1  12      544.61      539.08     14.62 o 
  -3   1  12      439.85      439.78      8.46 o 
  -2   1  12        7.25        9.38      1.36 o 
  -1   1  12      998.69     1007.73     20.67 o 
   0   1  12      508.90      481.87      8.55 o 
   1   1  12        5.20        4.75      1.64 o 
   2   1  12      392.04      381.90     10.82 o 
   3   1  12       16.12       18.21      2.56 o 
   4   1  12      245.07      237.23      8.95 o 
   5   1  12        6.19        8.62      3.66 o 
  -9   2  12       32.01       28.96      4.05 o 
  -8   2  12      276.20      271.21      8.82 o 
  -7   2  12        1.21        2.76      2.53 o 
  -6   2  12       76.03       65.13      2.80 o 
  -5   2  12      206.41      193.80      4.90 o 
  -4   2  12        5.12        6.62      1.29 o 
  -3   2  12      483.35      478.49      9.31 o 
  -2   2  12      335.90      318.18      7.71 o 
  -1   2  12       39.78       42.76      2.21 o 
   0   2  12      189.50      189.71      4.94 o 
   1   2  12      431.43      441.12     11.38 o 
   2   2  12       23.37       26.44      2.16 o 
   3   2  12       21.43       23.89      2.78 o 
   4   2  12       94.09       98.39     11.73 o 
   5   2  12       46.48       41.98      4.09 o 
  -9   3  12       12.64       15.89      3.70 o 
  -8   3  12       66.53       70.71      5.11 o 
  -7   3  12       89.53       92.00      5.01 o 
  -6   3  12        1.58        1.61      1.17 o 
  -5   3  12       52.73       62.37      2.60 o 
  -4   3  12      597.15      573.59     11.53 o 
  -3   3  12       43.47       44.81      2.34 o 
  -2   3  12       83.08       78.45      2.90 o 
  -1   3  12      510.60      487.94     14.36 o 
   0   3  12      342.09      330.75      7.77 o 
   1   3  12      115.08      124.95      5.68 o 
   2   3  12       79.73       79.05      3.36 o 
   3   3  12      106.34      103.28      5.25 o 
   4   3  12       17.92       25.20      3.55 o 
   5   3  12        3.78        2.04      3.78 o 
  -8   4  12        0.03        4.65      4.68 o 
  -7   4  12       52.41       52.23      4.26 o 
  -6   4  12       15.63       13.71      2.30 o 
  -5   4  12      233.85      230.51      5.88 o 
  -4   4  12       15.58       20.95      1.69 o 
  -3   4  12       77.92       71.68      2.82 o 
  -2   4  12     1091.53     1104.55     21.31 o 
  -1   4  12       11.51       16.27      2.17 o 
   0   4  12       98.55       98.66      4.73 o 
   1   4  12      308.61      289.38      7.43 o 
   2   4  12        4.89        3.94      2.25 o 
   3   4  12       68.20       74.59      5.55 o 
   4   4  12       21.74       29.15      4.46 o 
  -8   5  12       24.13       29.11      3.60 o 
  -7   5  12      111.17      106.83      5.81 o 
  -6   5  12      236.94      235.50      8.79 o 
  -5   5  12      212.83      215.87      7.78 o 
  -4   5  12      222.17      222.34      7.58 o 
  -3   5  12      207.44      209.04      5.60 o 
  -2   5  12        0.22        1.08      2.27 o 
  -1   5  12      278.63      267.97      6.84 o 
   0   5  12      161.61      153.37      4.82 o 
   1   5  12        0.40        3.10      1.84 o 
   2   5  12      211.07      209.64      8.02 o 
   3   5  12        0.02        1.70      2.27 o 
   4   5  12      119.03      129.08      8.13 o 
  -7   6  12        1.15        6.47      4.45 o 
  -6   6  12        1.17        3.49      2.46 o 
  -5   6  12      427.84      423.10     13.76 o 
  -4   6  12       72.67       74.57      4.48 o 
  -3   6  12      179.07      173.68      7.05 o 
  -2   6  12      431.23      432.15     12.92 o 
  -1   6  12       32.14       25.88      2.14 o 
   0   6  12      108.27      108.49      6.74 o 
   1   6  12      102.59       97.02      5.12 o 
   2   6  12       70.04       74.42      5.55 o 
   3   6  12        6.94       13.63      6.39 o 
  -6   7  12        0.17        0.54      2.31 o 
  -5   7  12      245.67      234.88      9.47 o 
  -4   7  12      494.19      486.78     15.54 o 
  -3   7  12       50.43       51.22      3.82 o 
  -2   7  12        0.79        3.46      2.07 o 
  -1   7  12       88.54       89.13      5.08 o 
   0   7  12      229.62      223.80      8.60 o 
   1   7  12      267.01      278.10     22.46 o 
   2   7  12        8.53        5.02      3.24 o 
  -5   8  12       70.14       65.66      7.32 o 
  -4   8  12        1.24        3.63      2.37 o 
  -3   8  12       44.84       45.32      4.17 o 
  -2   8  12        7.76        9.11      2.70 o 
  -1   8  12       18.86       22.09      3.28 o 
   0   8  12       30.99       28.56      3.99 o 
   1   8  12      125.77      110.86      7.28 o 
  -3   9  12        4.67        3.76      2.83 o 
  -2   9  12       23.73       20.03      4.41 o 
  -9   1  13       81.94       74.88      5.46 o 
  -8   1  13       21.75       26.09      4.29 o 
  -7   1  13        0.90       -1.77      1.77 o 
  -6   1  13       34.76       34.91      2.80 o 
  -5   1  13        4.81        6.16      2.17 o 
  -4   1  13        9.23       15.72      3.85 o 
  -3   1  13        3.99        5.52      1.57 o 
  -2   1  13       69.84       71.87      2.73 o 
  -1   1  13       51.37       50.39      2.46 o 
   0   1  13       26.55       31.58      2.90 o 
   1   1  13       96.09       90.35      2.95 o 
   2   1  13       20.86       24.51      2.91 o 
   3   1  13       14.92       19.10      2.82 o 
   4   1  13        8.53       12.04      2.87 o 
  -9   2  13        9.45       10.37      3.58 o 
  -8   2  13        7.00       17.32      3.15 o 
  -7   2  13       16.88       17.22      2.24 o 
  -6   2  13        0.89        2.23      1.98 o 
  -5   2  13      156.78      146.89      4.88 o 
  -4   2  13       36.21       44.25      4.19 o 
  -3   2  13       36.09       39.46      2.13 o 
  -2   2  13        1.10        2.56      1.41 o 
  -1   2  13       47.79       52.81      2.56 o 
   0   2  13       14.93       24.05      4.41 o 
   1   2  13       15.28       18.10      2.43 o 
   2   2  13        3.15        3.14      1.43 o 
   3   2  13        0.37        1.33      1.87 o 
   4   2  13        1.09        0.72      2.54 o 
  -8   3  13       22.86       26.92      3.59 o 
  -7   3  13       63.68       68.19      5.06 o 
  -6   3  13       14.63       13.40      1.67 o 
  -5   3  13       36.51       34.72      2.31 o 
  -4   3  13        1.93        3.56      1.80 o 
  -3   3  13        5.87        9.27      1.53 o 
  -2   3  13       65.79       71.83      2.99 o 
  -1   3  13        0.06        0.72      1.27 o 
   0   3  13        1.06        2.38      1.44 o 
   1   3  13       45.68       46.79      3.40 o 
   2   3  13        7.61        6.83      2.13 o 
   3   3  13       10.26       12.06      3.31 o 
   4   3  13       67.33       54.04      5.71 o 
  -8   4  13        4.53        3.10      2.47 o 
  -7   4  13       21.37       21.99      4.40 o 
  -6   4  13       41.82       42.94      3.19 o 
  -5   4  13      215.41      211.38      7.30 o 
  -4   4  13        0.43        0.45      1.17 o 
  -3   4  13        5.88        7.65      1.60 o 
  -2   4  13        5.57        7.36      1.48 o 
  -1   4  13       25.25       27.07      2.30 o 
   0   4  13        3.76        5.20      1.99 o 
   1   4  13      207.70      198.63      7.35 o 
   2   4  13        7.09       11.33      2.94 o 
   3   4  13       23.37       25.26      5.72 o 
  -8   5  13       98.09       88.82      6.97 o 
  -7   5  13       44.63       39.12      5.43 o 
  -6   5  13       92.03       89.06      4.96 o 
  -5   5  13       51.49       57.74      4.09 o 
  -4   5  13       82.62       81.83      4.47 o 
  -3   5  13        5.33        7.82      2.84 o 
  -2   5  13       25.67       24.19      2.14 o 
  -1   5  13        0.87        1.50      1.56 o 
   0   5  13       51.59       51.70      3.10 o 
   1   5  13       53.19       63.48      4.33 o 
   2   5  13      105.41       90.87      5.30 o 
   3   5  13        9.33       13.65      3.28 o 
  -7   6  13        1.66       -0.37      2.35 o 
  -6   6  13        2.00        2.69      2.54 o 
  -5   6  13      248.09      251.28      9.86 o 
  -4   6  13       15.52       21.31      3.66 o 
  -3   6  13       20.63       22.29      3.96 o 
  -2   6  13        0.05        0.08      1.88 o 
  -1   6  13       17.35       25.83      3.42 o 
   0   6  13        3.54        8.22      2.13 o 
   1   6  13       24.65       20.77      3.11 o 
   2   6  13       19.96       29.42      3.60 o 
  -6   7  13        4.49       10.33      3.11 o 
  -5   7  13       42.58       53.71      4.39 o 
  -4   7  13        0.59       -1.47      2.39 o 
  -3   7  13       17.38       22.02      3.93 o 
  -2   7  13       60.29       74.68      4.96 o 
  -1   7  13        4.44        3.55      2.36 o 
   0   7  13        0.07       -2.35      2.35 o 
   1   7  13      219.76      208.77     11.37 o 
  -4   8  13        1.70        3.44      2.67 o 
  -3   8  13      164.77      175.35      7.92 o 
  -2   8  13        0.38        3.40      2.88 o 
  -1   8  13      163.29      160.46      9.55 o 
   0   8  13        5.87        9.42      3.61 o 
  -8   0  14       10.70       11.52      7.07 o 
  -7   0  14      170.43      174.71     10.03 o 
  -6   0  14       38.67       43.24      5.72 o 
  -5   0  14       64.42       54.71      4.47 o 
  -4   0  14      215.49      205.82      9.33 o 
  -3   0  14        0.54        6.29      6.97 o 
  -2   0  14     1214.68     1123.18     34.83 o 
  -1   0  14       13.02       15.40      3.05 o 
   0   0  14       66.80       72.34      7.07 o 
   1   0  14      237.44      230.89      8.01 o 
   2   0  14       39.79       35.47      4.53 o 
   3   0  14       93.68       97.95      7.54 o 
  -8   1  14      312.60      311.21     10.81 o 
  -7   1  14        7.50       12.88      2.59 o 
  -6   1  14      122.45      120.42      5.28 o 
  -5   1  14       27.97       37.68      3.34 o 
  -4   1  14       61.50       61.94      3.42 o 
  -3   1  14      228.43      230.80      7.32 o 
  -2   1  14       93.98       89.92      3.88 o 
  -1   1  14      173.59      181.17      5.24 o 
   0   1  14      305.72      298.28      7.89 o 
   1   1  14       23.50       21.08      2.10 o 
   2   1  14      234.87      234.18      9.93 o 
   3   1  14      107.85      102.21      6.70 o 
  -8   2  14        0.02       -0.20      2.39 o 
  -7   2  14       41.60       42.95      3.52 o 
  -6   2  14        8.13       11.32      2.33 o 
  -5   2  14      194.53      179.04      6.02 o 
  -4   2  14      162.88      166.89      5.74 o 
  -3   2  14       48.84       53.36      3.10 o 
  -2   2  14      491.24      504.90     11.44 o 
  -1   2  14       78.10       77.35      4.62 o 
   0   2  14        0.37        4.16      1.68 o 
   1   2  14      105.74       94.93      4.19 o 
   2   2  14       15.81       15.12      3.13 o 
   3   2  14       34.76       38.53      4.84 o 
  -8   3  14       47.74       58.51      5.37 o 
  -7   3  14       22.22       24.36      3.23 o 
  -6   3  14      187.45      174.91      6.15 o 
  -5   3  14       17.03       22.28      3.37 o 
  -4   3  14      110.58      102.44      4.37 o 
  -3   3  14      241.21      248.56      7.56 o 
  -2   3  14       80.47       85.71      4.87 o 
  -1   3  14       48.43       57.84      2.99 o 
   0   3  14       62.59       69.23      3.31 o 
   1   3  14        1.07        0.68      1.81 o 
   2   3  14       19.31       25.20      3.62 o 
   3   3  14       28.83       36.56      4.94 o 
  -8   4  14       10.87        6.24      3.24 o 
  -7   4  14       74.49       73.87      5.04 o 
  -6   4  14        0.12        3.32      2.40 o 
  -5   4  14      143.77      134.02      5.84 o 
  -4   4  14       70.93       73.25      3.20 o 
  -3   4  14        2.09        1.08      1.41 o 
  -2   4  14      288.98      279.31      7.35 o 
  -1   4  14       15.99       19.22      2.26 o 
   0   4  14        0.08        1.83      1.71 o 
   1   4  14      116.72      124.70      6.01 o 
   2   4  14        3.32        8.23      2.93 o 
   3   4  14       42.89       42.64      4.57 o 
  -7   5  14        1.74       -1.32      2.56 o 
  -6   5  14       14.61       15.56      3.64 o 
  -5   5  14      116.33      115.72      5.75 o 
  -4   5  14       50.56       50.19      3.99 o 
  -3   5  14       66.90       67.36      4.27 o 
  -2   5  14       21.91       24.16      2.41 o 
  -1   5  14       60.63       67.22      3.53 o 
   0   5  14      306.44      313.07     10.89 o 
   1   5  14        0.13        2.45      3.84 o 
   2   5  14      181.96      185.02     10.08 o 
  -6   6  14      175.89      174.11      9.36 o 
  -5   6  14       34.33       36.01      3.90 o 
  -4   6  14      173.15      182.20      7.83 o 
  -3   6  14       22.45       29.39      3.54 o 
  -2   6  14      129.71      127.03      6.17 o 
  -1   6  14       83.86       82.14      7.38 o 
   0   6  14       77.54       83.47      6.89 o 
   1   6  14      221.22      223.49     22.44 o 
  -5   7  14       94.40       85.96      5.86 o 
  -4   7  14       93.72      100.92      6.38 o 
  -3   7  14       28.47       29.85      3.60 o 
  -2   7  14        2.73        6.26      4.63 o 
  -1   7  14       26.81       33.98      4.70 o 
   0   7  14      138.84      122.62      7.40 o 
  -8   1  15       65.30       62.43      6.58 o 
  -7   1  15        2.27        3.33      2.20 o 
  -6   1  15       22.40       25.53      2.79 o 
  -5   1  15        1.99       10.30      2.49 o 
  -4   1  15        1.00        0.21      1.66 o 
  -3   1  15       72.79       72.83      3.97 o 
  -2   1  15      301.79      269.07      7.82 o 
  -1   1  15       42.86       43.26      3.10 o 
   0   1  15        0.03        5.62      4.85 o 
   1   1  15       35.07       36.46      4.49 o 
   2   1  15        0.25        0.74      4.16 o 
   3   1  15       19.63       32.90      5.18 o 
  -8   2  15        0.26        2.34      3.10 o 
  -7   2  15       13.33       17.93      4.01 o 
  -6   2  15       22.57       22.34      3.18 o 
  -5   2  15      305.27      284.54      9.31 o 
  -4   2  15        0.14        1.24      1.95 o 
  -3   2  15       13.45       16.77      2.36 o 
  -2   2  15        2.42        1.03      1.62 o 
  -1   2  15        6.36       13.60      2.70 o 
   0   2  15      122.23      114.24      4.54 o 
   1   2  15      105.44       89.32      6.06 o 
   2   2  15        0.50        2.78      3.22 o 
  -7   3  15        9.19       18.21      5.31 o 
  -6   3  15       23.78       23.31      3.42 o 
  -5   3  15        5.49       14.38      4.56 o 
  -4   3  15       16.51       18.52      2.51 o 
  -3   3  15       35.37       37.66      2.90 o 
  -2   3  15       97.54       95.48      4.03 o 
  -1   3  15       12.52       19.63      2.32 o 
   0   3  15        2.93       -0.17      1.91 o 
   1   3  15       73.08       74.50      5.52 o 
   2   3  15        0.04       -0.73      2.82 o 
  -7   4  15        6.56        5.75      2.74 o 
  -6   4  15        7.27       13.77      3.33 o 
  -5   4  15        4.24       -0.54      2.43 o 
  -4   4  15       16.81       23.09      3.11 o 
  -3   4  15       10.05       10.25      2.01 o 
  -2   4  15        7.68       13.32      2.01 o 
  -1   4  15        1.42        2.13      1.70 o 
   0   4  15        0.91        2.37      2.21 o 
   1   4  15      129.45      130.45      6.73 o 
   2   4  15        0.16       -1.71      2.75 o 
  -6   5  15       17.10       27.54      5.36 o 
  -5   5  15       37.81       34.05      4.57 o 
  -4   5  15       15.88       21.71      3.80 o 
  -3   5  15       15.47       14.62      2.81 o 
  -2   5  15        0.90       -1.61      1.98 o 
  -1   5  15       63.13       58.89      4.26 o 
   0   5  15       24.88       26.16      3.42 o 
   1   5  15       27.63       25.47      5.31 o 
  -5   6  15      384.95      370.17     15.91 o 
  -4   6  15       12.09        8.92      3.43 o 
  -3   6  15       56.48       52.62      4.36 o 
  -2   6  15       25.89       28.89      3.72 o 
  -1   6  15        8.89       12.86      4.55 o 
   0   6  15      203.77      204.21     19.86 o 
  -7   0  16      115.59      121.47     10.60 o 
  -6   0  16      233.84      255.62     12.79 o 
  -5   0  16        7.49       10.19      3.60 o 
  -4   0  16       77.93       81.45      8.42 o 
  -3   0  16      780.08      724.58     26.66 o 
  -2   0  16      447.89      421.88     17.42 o 
  -1   0  16        0.08        2.91      4.37 o 
   0   0  16        3.37        7.40      2.99 o 
   1   0  16       82.32       97.72      9.98 o 
   2   0  16       88.32       79.42     11.23 o 
  -7   1  16       60.01       60.93      4.58 o 
  -6   1  16       89.23       80.58      4.86 o 
  -5   1  16       58.20       64.67      4.33 o 
  -4   1  16       50.57       50.74      4.23 o 
  -3   1  16       14.60       21.58      2.70 o 
  -2   1  16      109.63      114.07      5.08 o 
  -1   1  16       13.10       20.32      2.43 o 
   0   1  16       62.18       69.93      6.70 o 
   1   1  16       37.47       28.43      6.76 o 
  -7   2  16       33.68       33.90      4.21 o 
  -6   2  16       90.73       90.63      5.17 o 
  -5   2  16        0.18        2.21      1.94 o 
  -4   2  16       44.16       52.85      3.81 o 
  -3   2  16        0.96        3.71      1.96 o 
  -2   2  16       31.37       32.88      3.13 o 
  -1   2  16       50.29       60.33      3.78 o 
   0   2  16        0.50       -0.99      2.29 o 
   1   2  16      127.31      136.58     13.93 o 
  -7   3  16       24.90       31.26      7.71 o 
  -6   3  16       34.05       30.16      3.91 o 
  -5   3  16      160.12      157.17      7.98 o 
  -4   3  16        3.56        5.26      2.08 o 
  -3   3  16       21.31       24.09      2.63 o 
  -2   3  16       18.92       21.14      2.82 o 
  -1   3  16       19.26       21.71      3.30 o 
   0   3  16      183.42      186.01      8.63 o 
   1   3  16        4.43        3.43      3.53 o 
  -6   4  16       85.30       98.59      6.39 o 
  -5   4  16        0.27        0.52      2.35 o 
  -4   4  16       16.94       15.75      3.45 o 
  -3   4  16       83.57       85.59      5.71 o 
  -2   4  16      122.22      115.20      5.51 o 
  -1   4  16       16.07       22.32      3.39 o 
   0   4  16        3.77        3.45      3.45 o 
  -5   5  16       28.22       38.63      7.05 o 
  -4   5  16        9.56       12.43      3.35 o 
  -3   5  16       14.13       18.47      3.96 o 
  -2   5  16       57.59       62.01      5.70 o 
  -1   5  16        1.61        3.55      5.41 o 
  -6   1  17        1.23        2.55      2.23 o 
  -5   1  17        2.00        5.65      2.69 o 
  -4   1  17       19.67       23.78      3.14 o 
  -3   1  17       34.76       34.78      3.39 o 
  -2   1  17        0.82        0.66      1.75 o 
  -1   1  17       45.69       49.44      3.84 o 
   0   1  17       30.51       29.32      8.21 o 
  -6   2  17        4.63        4.12      2.44 o 
  -5   2  17       53.47       58.89      4.38 o 
  -4   2  17        0.41        1.98      2.12 o 
  -3   2  17       37.47       39.55      3.28 o 
  -2   2  17       45.14       46.14      3.60 o 
  -1   2  17        8.70       10.73      2.99 o 
   0   2  17        1.91        2.53      3.53 o 
  -5   3  17       15.86       19.50      3.93 o 
  -4   3  17       12.67       16.59      3.12 o 
  -3   3  17        0.34        5.20      2.33 o 
  -2   3  17        4.29        6.81      2.13 o 
  -1   3  17        6.67        9.48      3.89 o 
  -4   4  17        0.38        4.42      2.48 o 
  -3   4  17        1.65        2.82      2.71 o 
  -2   4  17        8.70       10.91      5.82 o 
  -5   0  18       73.15       73.78      6.89 o 
  -4   0  18        2.17       -1.77      3.23 o 
  -3   0  18      194.84      167.71     10.64 o 
  -2   0  18      168.13      139.23      9.86 o 
  -4   1  18       31.56       43.38      3.96 o 
  -3   1  18        0.55        2.48      2.79 o 
  -2   1  18       64.31       63.84      4.74 o 
  -4   2  18        1.40       -0.79      2.26 o 
  -3   2  18       72.33       79.69      5.24 o 
                                                 
